# Supplementary material for: GeneTrail: A Framework for the Analysis of High-Throughput Profiles
Source: Front Mol Biosci. 2021 Sep 16;8:716544. doi: 10.3389/fmolb.2021.716544 (PMC8481803; doi:10.3389/fmolb.2021.716544)
Supplement: Supplementary file 2 [file DataSheet2.xlsx]

## Sheet: Single-Cell Enrichment Results
	Healthy	NonVent	Vent
'de novo' AMP biosynthetic process	-1	-1	-1
'de novo' CTP biosynthetic process	-1	-1	-1
'de novo' GDP-L-fucose biosynthetic process	-1	-1	-1
'de novo' IMP biosynthetic process	-1	-1	-1
'de novo' NAD biosynthetic process from tryptophan	-1	-1	-1
'de novo' UMP biosynthetic process	-1	-1	-1
'de novo' cotranslational protein folding	-1	-1	-1
'de novo' posttranslational protein folding	-0.508427	0.941077	0.638345
'de novo' protein folding	-0.207957	0.952089	0.328771
'de novo' pyrimidine nucleobase biosynthetic process	-1	-1	-1
10-formyltetrahydrofolate biosynthetic process	-1	-1	-1
10-formyltetrahydrofolate catabolic process	-1	-1	-1
10-formyltetrahydrofolate metabolic process	-1	-1	-1
2-oxoglutarate metabolic process	-1	-1	-1
3'-UTR-mediated mRNA destabilization	-1	-1	-1
3'-UTR-mediated mRNA stabilization	-0.699655	-0.493254	0.312028
3'-phospho-5'-adenylyl sulfate transmembrane transport	-1	-1	-1
3'-phosphoadenosine 5'-phosphosulfate biosynthetic process	-1	-1	-1
3'-phosphoadenosine 5'-phosphosulfate metabolic process	-1	-1	-1
3'-phosphoadenosine 5'-phosphosulfate transport	-1	-1	-1
4-hydroxyproline catabolic process	-1	-1	-1
4-hydroxyproline metabolic process	-1	-1	-1
5-methylcytosine catabolic process	-1	-1	-1
5-phosphoribose 1-diphosphate biosynthetic process	-1	-1	-1
5S class rRNA transcription by RNA polymerase III	-0.832373	0.66574	-0.792798
7-methylguanosine RNA capping	-1	-1	-1
7-methylguanosine mRNA capping	-1	-1	-1
9-cis-retinoic acid biosynthetic process	-1	-1	-1
ADP biosynthetic process	-1	-1	-1
ADP metabolic process	-1.49534e-21	-0.058814	1.55758e-22
ADP transport	-1	-1	-1
AMP biosynthetic process	-1	-1	-1
AMP catabolic process	-1	-1	-1
AMP metabolic process	-1	-1	-1
AMP salvage	-1	-1	-1
AMP transport	-1	-1	-1
AMPA glutamate receptor clustering	-1	-1	-1
ATF6-mediated unfolded protein response	-1.6608e-08	0.000114082	0.455555
ATP biosynthetic process	-1.0965e-15	3.74359e-06	0.0543153
ATP generation from ADP	-3.60173e-38	-0.0401664	4.7175e-37
ATP generation from poly-ADP-D-ribose	-1	-1	-1
ATP metabolic process	-4.07351e-26	-0.669248	6.20315e-20
ATP synthesis coupled electron transport	0.0027909	-0.09772	-0.430809
ATP synthesis coupled proton transport	-5.05438e-05	2.71084e-08	-0.0223105
ATP transport	-1	-1	-1
ATP-dependent chromatin remodeling	0.591364	-0.15007	0.310668
AV node cell action potential	-1	-1	-1
AV node cell to bundle of His cell communication	-1	-1	-1
AV node cell to bundle of His cell communication by electrical coupling	-1	-1	-1
Arp2/3 complex-mediated actin nucleation	-7.20161e-16	-4.31491e-08	3.62736e-34
B cell activation	-0.930741	-7.77781e-05	4.72294e-05
B cell activation involved in immune response	0.292073	0.803077	-0.262601
B cell adhesion	-1	-1	-1
B cell apoptotic process	-1	-1	-1
B cell chemotaxis	-1	-1	-1
B cell costimulation	-1	-1	-1
B cell differentiation	0.708041	-0.256422	0.401113
B cell homeostasis	-0.0987475	0.0579909	-0.576977
B cell homeostatic proliferation	-1	-1	-1
B cell lineage commitment	-1	-1	-1
B cell mediated immunity	0.0398544	-0.45694	-0.346907
B cell negative selection	-1	-1	-1
B cell proliferation	-0.615624	-0.401383	0.20674
B cell proliferation involved in immune response	-1	-1	-1
B cell receptor signaling pathway	-9.73406e-35	-4.75482e-20	6.9985e-84
B-1 B cell differentiation	-1	-1	-1
B-1 B cell homeostasis	-0.871883	0.0342836	-0.0445791
B-1a B cell differentiation	-1	-1	-1
BMP signaling pathway	-1	-1	-1
BMP signaling pathway involved in heart development	-1	-1	-1
BMP signaling pathway involved in heart induction	-1	-1	-1
Bergmann glial cell differentiation	-0.261494	0.0789155	-0.393942
C-5 methylation of cytosine	-1	-1	-1
C-terminal protein deglutamylation	-1	-1	-1
C-terminal protein lipidation	-1	-1	-1
C-terminal protein methylation	-1	-1	-1
C21-steroid hormone biosynthetic process	-1	-1	-1
C21-steroid hormone metabolic process	-1	-1	-1
CAAX-box protein processing	-1	-1	-1
CAMKK-AMPK signaling cascade	-0.615624	-0.401383	0.20674
CD4-positive or CD8-positive, alpha-beta T cell lineage commitment	-1	-1	-1
CD4-positive, CD25-positive, alpha-beta regulatory T cell differentiation	-1	-1	-1
CD4-positive, alpha-beta T cell activation	-0.384474	0.372517	-0.852669
CD4-positive, alpha-beta T cell cytokine production	-1	-1	-1
CD4-positive, alpha-beta T cell differentiation	-1	-1	-1
CD40 signaling pathway	-1	-1	-1
CD8-positive, alpha-beta T cell activation	-1	-1	-1
CD8-positive, alpha-beta T cell differentiation	-1	-1	-1
CD8-positive, gamma-delta intraepithelial T cell differentiation	-1	-1	-1
CD86 biosynthetic process	-1	-1	-1
CDP-choline pathway	-1	-1	-1
CDP-diacylglycerol biosynthetic process	-1	-1	-1
CDP-diacylglycerol metabolic process	-1	-1	-1
CENP-A containing nucleosome assembly	-1	-1	-1
COP9 signalosome assembly	-1	-1	-1
COPI coating of Golgi vesicle	-1	-1	-1
COPII vesicle coating	-0.590263	-0.826327	0.50568
COPII-coated vesicle budding	-1	-1	-1
COPII-coated vesicle cargo loading	-1	-1	-1
CRD-mediated mRNA stabilization	0.875583	0.848882	-0.747633
CTP biosynthetic process	-1	-1	-1
CTP salvage	-1	-1	-1
CUT catabolic process	-1	-1	-1
Cajal body organization	-1	-1	-1
Cdc42 protein signal transduction	-0.615624	-0.401383	0.20674
D-amino acid catabolic process	-1	-1	-1
D-aspartate import across plasma membrane	-1	-1	-1
D-gluconate catabolic process	-1	-1	-1
D-ribose catabolic process	-1	-1	-1
D-ribose metabolic process	-1	-1	-1
D-serine metabolic process	-1	-1	-1
D-serine transport	-1	-1	-1
D-xylose metabolic process	-1	-1	-1
DN2 thymocyte differentiation	-1	-1	-1
DNA ADP-ribosylation	-1	-1	-1
DNA biosynthetic process	-0.446184	0.480309	-0.931098
DNA catabolic process	-1	-1	-1
DNA catabolic process, endonucleolytic	-1	-1	-1
DNA catabolic process, exonucleolytic	-1	-1	-1
DNA clamp unloading	-1	-1	-1
DNA conformation change	0.014399	-0.0479401	-0.988002
DNA cytosine deamination	-0.615624	0.233342	-0.428298
DNA damage checkpoint	-0.477668	-0.235306	0.0741566
DNA damage induced protein phosphorylation	-1	-1	-1
DNA damage response, detection of DNA damage	0.551407	0.387163	-0.172064
DNA damage response, signal transduction by p53 class mediator	-1	-1	-1
DNA damage response, signal transduction by p53 class mediator resulting in cell cycle arrest	-1	-1	-1
DNA damage response, signal transduction by p53 class mediator resulting in transcription of p21 class mediator	-1	-1	-1
DNA damage response, signal transduction resulting in transcription	-1	-1	-1
DNA dealkylation involved in DNA repair	-1	-1	-1
DNA deamination	-1	-1	-1
DNA demethylation	-1	-1	-1
DNA demethylation of male pronucleus	-1	-1	-1
DNA double-strand break processing	-1	-1	-1
DNA double-strand break processing involved in repair via single-strand annealing	-1	-1	-1
DNA duplex unwinding	0.00237863	-0.0454812	-0.631535
DNA geometric change	0.00798784	-0.176209	-0.413947
DNA hypermethylation	-1	-1	-1
DNA integration	-1	-1	-1
DNA ligation	-0.615624	0.233342	-0.428298
DNA ligation involved in DNA repair	-0.615624	0.233342	-0.428298
DNA metabolic process	-0.350629	0.090104	-0.344294
DNA methylation	-1	-1	-1
DNA methylation involved in embryo development	-1	-1	-1
DNA methylation involved in gamete generation	-1	-1	-1
DNA methylation on adenine	-1	-1	-1
DNA methylation on cytosine	-1	-1	-1
DNA modification	-1	-1	-1
DNA packaging	-0.615624	0.233342	-0.428298
DNA protection	-1	-1	-1
DNA recombinase assembly	-1	-1	-1
DNA recombination	-0.477668	0.0918853	-0.262601
DNA repair	0.338441	-0.439561	-0.994695
DNA replication	-0.183938	0.0170201	-0.186998
DNA replication checkpoint	-1	-1	-1
DNA replication initiation	-0.384474	0.372517	-0.852669
DNA replication preinitiation complex assembly	-1	-1	-1
DNA replication proofreading	-1	-1	-1
DNA replication, Okazaki fragment processing	-1	-1	-1
DNA replication, removal of RNA primer	-1	-1	-1
DNA replication, synthesis of RNA primer	-1	-1	-1
DNA replication-dependent nucleosome assembly	-1	-1	-1
DNA replication-independent nucleosome assembly	-1	-1	-1
DNA replication-independent nucleosome organization	-1	-1	-1
DNA rewinding	-1	-1	-1
DNA strand elongation	-1	-1	-1
DNA strand elongation involved in DNA replication	-0.384474	0.372517	-0.852669
DNA strand renaturation	-1	-1	-1
DNA strand resection involved in replication fork processing	-1	-1	-1
DNA synthesis involved in DNA repair	-0.699655	0.395011	-0.587348
DNA synthesis involved in UV-damage excision repair	-1	-1	-1
DNA topological change	-0.832373	-0.691121	0.564378
DNA unwinding involved in DNA replication	-0.477668	0.0918853	-0.262601
DNA-dependent DNA replication	-1	-1	-1
DNA-templated transcription, elongation	0.673799	0.541117	-0.334518
DNA-templated transcription, initiation	-1	-1	-1
DNA-templated transcription, termination	-1	-1	-1
ER overload response	-1	-1	-1
ER to Golgi ceramide transport	-1	-1	-1
ER-associated misfolded protein catabolic process	-0.615624	-0.401383	0.20674
ER-nucleus signaling pathway	-0.0672152	0.00258637	-0.12345
ERAD pathway	-0.0818343	0.541117	0.414886
ERBB signaling pathway	-0.484019	-0.329195	0.117886
ERBB2 signaling pathway	-0.21866	0.66574	0.564378
ERBB3 signaling pathway	-1	-1	-1
ERK1 and ERK2 cascade	0.568409	-0.778775	-0.852669
ERK5 cascade	-1	-1	-1
ESCRT III complex disassembly	-0.0818343	-0.0202388	0.000155183
ESCRT complex disassembly	-0.0818343	-0.0202388	0.000155183
FAD transmembrane transport	-1	-1	-1
Factor XII activation	-1	-1	-1
Fas signaling pathway	-1	-1	-1
Fc receptor mediated inhibitory signaling pathway	-3.835e-06	0.687423	0.000675886
Fc receptor mediated stimulatory signaling pathway	-7.31312e-59	-0.00142814	1.51064e-61
Fc receptor signaling pathway	-3.91018e-73	-0.900939	4.80571e-51
Fc-epsilon receptor signaling pathway	-9.27953e-24	5.28222e-14	0.505379
Fc-gamma receptor signaling pathway	-3.16224e-56	-0.000130919	5.78041e-64
Fc-gamma receptor signaling pathway involved in phagocytosis	-1.21214e-60	-0.00549299	4.89543e-60
G protein-coupled acetylcholine receptor signaling pathway	-0.477668	-0.235306	0.0741566
G protein-coupled glutamate receptor signaling pathway	-1	-1	-1
G protein-coupled purinergic nucleotide receptor signaling pathway	-1	-1	-1
G protein-coupled receptor catabolic process	-1	-1	-1
G protein-coupled receptor internalization	-1	-1	-1
G protein-coupled receptor signaling pathway	-1	-1	-1
G protein-coupled receptor signaling pathway coupled to cGMP nucleotide second messenger	-1	-1	-1
G protein-coupled receptor signaling pathway involved in heart process	-1	-1	-1
G protein-coupled receptor signaling pathway, coupled to cyclic nucleotide second messenger	-1	-1	-1
G protein-coupled serotonin receptor signaling pathway	-1	-1	-1
G-quadruplex DNA unwinding	-0.615624	0.233342	-0.428298
G0 to G1 transition	-1	-1	-1
G1 DNA damage checkpoint	-1	-1	-1
G1 to G0 transition	-1	-1	-1
G1 to G0 transition involved in cell differentiation	-1	-1	-1
G1/S transition of mitotic cell cycle	-0.615624	0.233342	-0.428298
G2/M transition of mitotic cell cycle	-1	-1	-1
GABAergic neuron differentiation	-1	-1	-1
GDP metabolic process	-0.615624	0.233342	-0.428298
GDP-L-fucose metabolic process	-1	-1	-1
GDP-fucose transmembrane transport	-1	-1	-1
GDP-mannose biosynthetic process	-1	-1	-1
GDP-mannose metabolic process	-1	-1	-1
GMP biosynthetic process	-1	-1	-1
GMP metabolic process	-1	-1	-1
GPI anchor biosynthetic process	-1	-1	-1
GPI anchor metabolic process	-1	-1	-1
GTP biosynthetic process	-1	-1	-1
GTP metabolic process	-1	-1	-1
Golgi apparatus mannose trimming	-1	-1	-1
Golgi calcium ion transport	-1	-1	-1
Golgi disassembly	-1	-1	-1
Golgi localization	-0.590263	0.617862	-0.951268
Golgi organization	-0.0818343	-0.57406	0.0452584
Golgi reassembly	-0.615624	0.233342	-0.428298
Golgi ribbon formation	-0.615624	0.233342	-0.428298
Golgi to endosome transport	-1	-1	-1
Golgi to lysosome transport	-1	-1	-1
Golgi to plasma membrane CFTR protein transport	-1	-1	-1
Golgi to plasma membrane protein transport	-0.00295395	-0.0659039	1.63682e-05
Golgi to plasma membrane transport	-0.00464368	-0.0772447	3.79457e-05
Golgi to secretory granule transport	-1	-1	-1
Golgi to vacuole transport	-0.994194	-0.952251	0.94692
Golgi vesicle budding	-0.615624	-0.401383	0.20674
Golgi vesicle docking	-1	-1	-1
Golgi vesicle fusion to target membrane	-0.477668	0.803077	0.739368
Golgi vesicle prefusion complex stabilization	-1	-1	-1
Golgi vesicle transport	-4.64859e-07	-8.4016e-05	4.25825e-16
Harderian gland development	-1	-1	-1
I-kappaB kinase/NF-kappaB signaling	-0.531612	0.138804	-0.325995
I-kappaB phosphorylation	-1	-1	-1
IDP catabolic process	-1	-1	-1
IMP biosynthetic process	-1	-1	-1
IMP metabolic process	-1	-1	-1
IMP salvage	-0.615624	0.233342	-0.428298
IRE1-mediated unfolded protein response	-0.0222699	0.170758	0.618985
IRES-dependent translational initiation of linear mRNA	-1	-1	-1
IRES-dependent viral translational initiation	1.54571e-11	-0.0569382	-0.000283919
ISG15-protein conjugation	-0.193115	0.0460168	-0.343944
ITP metabolic process	-1	-1	-1
JNK cascade	-0.315247	0.171212	-0.577559
JUN phosphorylation	-1	-1	-1
Kit signaling pathway	-1	-1	-1
L-alanine catabolic process	-1	-1	-1
L-alanine metabolic process	-1	-1	-1
L-alanine transport	-1	-1	-1
L-alpha-amino acid transmembrane transport	-1	-1	-1
L-arabinose metabolic process	-1	-1	-1
L-arginine import across plasma membrane	-1	-1	-1
L-arginine transmembrane transport	-1	-1	-1
L-arginine transport	-1	-1	-1
L-ascorbic acid biosynthetic process	-1	-1	-1
L-ascorbic acid metabolic process	-0.477668	0.0918853	-0.262601
L-ascorbic acid transmembrane transport	-1	-1	-1
L-aspartate import across plasma membrane	-1	-1	-1
L-aspartate transmembrane transport	-1	-1	-1
L-cysteine catabolic process	-1	-1	-1
L-cystine transport	-1	-1	-1
L-fucose catabolic process	-1	-1	-1
L-glutamate import	-1	-1	-1
L-glutamate import across plasma membrane	-1	-1	-1
L-glutamate transmembrane transport	-1	-1	-1
L-histidine transmembrane transport	-1	-1	-1
L-kynurenine catabolic process	-1	-1	-1
L-kynurenine metabolic process	-1	-1	-1
L-lysine catabolic process to acetyl-CoA via saccharopine	-1	-1	-1
L-lysine transmembrane transport	-1	-1	-1
L-methionine salvage	-1	-1	-1
L-methionine salvage from S-adenosylmethionine	-1	-1	-1
L-methionine salvage from methylthioadenosine	-1	-1	-1
L-ornithine transmembrane transport	-1	-1	-1
L-phenylalanine catabolic process	-1	-1	-1
L-proline biosynthetic process	-1	-1	-1
L-serine biosynthetic process	-1	-1	-1
L-serine catabolic process	-1	-1	-1
L-serine metabolic process	-1	-1	-1
L-serine transport	-1	-1	-1
L-threonine catabolic process to glycine	-1	-1	-1
L-tryptophan transmembrane transport	-1	-1	-1
Leydig cell differentiation	-1	-1	-1
MAPK cascade	-0.000814544	1.20879e-09	-0.000693639
MAPK export from nucleus	-1	-1	-1
MDA-5 signaling pathway	-1	-1	-1
Mo-molybdopterin cofactor biosynthetic process	-1	-1	-1
Mullerian duct regression	-1	-1	-1
MyD88-dependent toll-like receptor signaling pathway	-1.82583e-06	-0.0732886	9.29283e-09
MyD88-independent toll-like receptor signaling pathway	0.00156517	0.781724	-0.0039073
N-acetylglucosamine biosynthetic process	-1	-1	-1
N-acetylglucosamine catabolic process	-1	-1	-1
N-acetylglucosamine metabolic process	-1	-1	-1
N-acetylmannosamine metabolic process	-1	-1	-1
N-acetylneuraminate catabolic process	-1	-1	-1
N-acetylneuraminate metabolic process	-1	-1	-1
N-acylethanolamine metabolic process	-1	-1	-1
N-acylphosphatidylethanolamine metabolic process	-1	-1	-1
N-glycan processing	-1	-1	-1
N-terminal peptidyl-glutamic acid acetylation	-1	-1	-1
N-terminal peptidyl-glycine N-myristoylation	-1	-1	-1
N-terminal peptidyl-lysine acetylation	-0.615624	0.233342	-0.428298
N-terminal peptidyl-methionine acetylation	-0.615624	0.233342	-0.428298
N-terminal peptidyl-serine acetylation	-1	-1	-1
N-terminal protein amino acid acetylation	-1	-1	-1
N-terminal protein amino acid methylation	-1	-1	-1
N-terminal protein amino acid modification	-0.615624	-0.401383	0.20674
N-terminal protein myristoylation	-1	-1	-1
NAD biosynthesis via nicotinamide riboside salvage pathway	-1	-1	-1
NAD biosynthetic process	-1	-1	-1
NAD catabolic process	-1	-1	-1
NAD metabolic process	-6.18825e-30	-0.0188914	8.07218e-32
NAD transport	-1	-1	-1
NAD-cap decapping	-1	-1	-1
NADH metabolic process	-3.49805e-24	-0.146943	8.79059e-23
NADH oxidation	-1	-1	-1
NADP biosynthetic process	-1	-1	-1
NADP catabolic process	-1	-1	-1
NADP metabolic process	-0.396106	-0.831067	0.360227
NADPH oxidation	-1	-1	-1
NADPH regeneration	-0.204171	-0.210449	0.0207202
NIK/NF-kappaB signaling	-1.78346e-06	1.28486e-11	-0.00356391
NK T cell differentiation	-1	-1	-1
NK T cell proliferation	-1	-1	-1
NLS-bearing protein import into nucleus	-1	-1	-1
NMDA glutamate receptor clustering	-1	-1	-1
NMDA selective glutamate receptor signaling pathway	-1	-1	-1
Norrin signaling pathway	-1	-1	-1
Notch receptor processing	-1	-1	-1
Notch receptor processing, ligand-dependent	-1	-1	-1
Notch signaling involved in heart development	-1	-1	-1
Notch signaling pathway	-1	-1	-1
O-glycan processing	-1	-1	-1
O-glycan processing, core 1	-1	-1	-1
P granule organization	-1	-1	-1
PERK-mediated unfolded protein response	0.0463731	-0.401383	-0.428298
PMA-inducible membrane protein ectodomain proteolysis	-0.499609	-0.244442	0.0829646
PML body organization	-1	-1	-1
Peyer's patch development	-1	-1	-1
Peyer's patch morphogenesis	-1	-1	-1
Purkinje myocyte to ventricular cardiac muscle cell signaling	-1	-1	-1
RIG-I signaling pathway	-1	-1	-1
RNA (guanine-N7)-methylation	-1	-1	-1
RNA 3' uridylation	-0.477668	0.0918853	-0.262601
RNA 3'-end processing	0.939296	-0.937588	0.986853
RNA 5'-cap (guanine-N7)-methylation	-1	-1	-1
RNA 5'-end processing	-1	-1	-1
RNA biosynthetic process	0.0336137	-0.22612	-0.599009
RNA catabolic process	1.63847e-05	-0.850604	-0.000780749
RNA destabilization	0.000495312	-0.0655914	-0.313969
RNA export from nucleus	-0.470521	0.0446944	-0.150867
RNA import into mitochondrion	-1	-1	-1
RNA import into nucleus	-1	-1	-1
RNA interference	-1	-1	-1
RNA localization	-1	-1	-1
RNA metabolic process	-1	-1	-1
RNA methylation	-1	-1	-1
RNA modification	-1	-1	-1
RNA phosphodiester bond hydrolysis	-1	-1	-1
RNA phosphodiester bond hydrolysis, endonucleolytic	-1	-1	-1
RNA phosphodiester bond hydrolysis, exonucleolytic	-1	-1	-1
RNA polyadenylation	-0.241856	-0.951335	0.304925
RNA polymerase I preinitiation complex assembly	-1	-1	-1
RNA polymerase II preinitiation complex assembly	-1	-1	-1
RNA polymerase III preinitiation complex assembly	-1	-1	-1
RNA processing	2.40371e-110	0.00540199	-9.15763e-100
RNA repair	-1	-1	-1
RNA secondary structure unwinding	0.176389	0.167996	-0.0121218
RNA splicing	3.44837e-23	-0.0242293	-3.82299e-09
RNA splicing, via transesterification reactions	3.68569e-13	-0.32923	-5.74936e-07
RNA stabilization	1.29241e-06	0.156298	-5.88269e-08
RNA surveillance	-1	-1	-1
RNA transport	-0.318161	0.000980458	-0.0119977
RNA-dependent DNA biosynthetic process	0.808057	-0.0932386	0.134123
Rab protein signal transduction	-3.51518e-13	-0.000635041	3.45652e-21
Rac protein signal transduction	-0.511172	0.673767	0.908153
Ran protein signal transduction	-1	-1	-1
Rap protein signal transduction	0.52752	0.14143	-0.0446249
Ras protein signal transduction	-9.92782e-28	-4.21715e-05	2.099e-39
Rho protein signal transduction	-0.00497696	0.826424	0.0364464
Roundabout signaling pathway	-1	-1	-1
S-adenosylhomocysteine metabolic process	-1	-1	-1
S-adenosylmethionine biosynthetic process	-1	-1	-1
S-adenosylmethionine cycle	-1	-1	-1
S-adenosylmethionine metabolic process	-1	-1	-1
S-shaped body morphogenesis	-1	-1	-1
SA node cell action potential	-1	-1	-1
SA node cell to atrial cardiac muscle cell communication	-1	-1	-1
SA node cell to atrial cardiac muscle cell communication by electrical coupling	-1	-1	-1
SCF complex assembly	-1	-1	-1
SCF-dependent proteasomal ubiquitin-dependent protein catabolic process	-0.00854612	0.000164121	-0.0997069
SMAD protein complex assembly	0.419792	0.207187	-0.05229
SMAD protein signal transduction	-0.155451	-0.826327	0.16384
SNARE complex assembly	-1	-1	-1
SNARE complex disassembly	-1	-1	-1
SREBP signaling pathway	-1	-1	-1
SRP-dependent cotranslational protein targeting to membrane	0.310063	-0.277485	0.793004
SRP-dependent cotranslational protein targeting to membrane, signal sequence recognition	-1	-1	-1
SRP-dependent cotranslational protein targeting to membrane, translocation	-0.615624	-0.401383	0.20674
Schwann cell development	-1	-1	-1
Schwann cell differentiation	-1	-1	-1
Sertoli cell development	-1	-1	-1
Sertoli cell differentiation	-1	-1	-1
Sertoli cell proliferation	-1	-1	-1
Spemann organizer formation	-1	-1	-1
T cell activation	2.50307e-13	-0.0121664	-0.000477866
T cell activation involved in immune response	-0.35904	0.0609527	-0.254236
T cell activation via T cell receptor contact with antigen bound to MHC molecule on antigen presenting cell	-0.262991	0.334746	-0.957166
T cell aggregation	-1	-1	-1
T cell antigen processing and presentation	-0.477668	0.803077	0.739368
T cell apoptotic process	-1	-1	-1
T cell chemotaxis	-1	-1	-1
T cell costimulation	-0.000201361	-0.368866	7.14047e-05
T cell cytokine production	-1	-1	-1
T cell differentiation	4.7232e-07	-0.254947	-0.00271637
T cell differentiation in thymus	0.0671042	-0.0128141	0.312706
T cell differentiation involved in immune response	-0.615624	0.233342	-0.428298
T cell extravasation	-1	-1	-1
T cell homeostasis	-0.994194	0.396123	-0.393942
T cell lineage commitment	0.0463731	-0.401383	-0.428298
T cell mediated cytotoxicity	-1	-1	-1
T cell mediated immunity	-0.477668	0.803077	0.739368
T cell migration	-0.21866	-0.691121	0.156957
T cell proliferation	-0.000104877	0.498651	0.0120334
T cell proliferation involved in immune response	0.577423	-0.146225	0.312028
T cell receptor V(D)J recombination	-1	-1	-1
T cell receptor signaling pathway	3.5079e-12	1.30964e-18	-1.60262e-48
T cell selection	8.07548e-14	-0.9998	-7.60025e-10
T cell tolerance induction	-1	-1	-1
T follicular helper cell differentiation	-0.994194	0.0789155	-0.0764683
T-helper 1 cell activation	-1	-1	-1
T-helper 1 cell cytokine production	-1	-1	-1
T-helper 1 cell differentiation	-1	-1	-1
T-helper 1 cell lineage commitment	-1	-1	-1
T-helper 1 type immune response	-1	-1	-1
T-helper 17 cell differentiation	-1	-1	-1
T-helper 17 cell lineage commitment	-1	-1	-1
T-helper 2 cell cytokine production	-1	-1	-1
T-helper 2 cell differentiation	-1	-1	-1
T-helper cell differentiation	-0.615624	0.233342	-0.428298
T-helper cell lineage commitment	-1	-1	-1
T-tubule organization	-1	-1	-1
TNFSF11-mediated signaling pathway	-1	-1	-1
TOR signaling	0.430576	-0.332409	0.740457
TORC1 signaling	-1	-1	-1
TORC2 signaling	-1	-1	-1
TRAIL-activated apoptotic signaling pathway	-1	-1	-1
TRAM-dependent toll-like receptor 4 signaling pathway	-1	-1	-1
TRIF-dependent toll-like receptor signaling pathway	4.31089e-07	-0.557629	-0.000355589
Tie signaling pathway	-1	-1	-1
Toll signaling pathway	-1	-1	-1
U1 snRNA 3'-end processing	-1	-1	-1
U2-type prespliceosome assembly	-1	-1	-1
U4 snRNA 3'-end processing	-1	-1	-1
U5 snRNA 3'-end processing	-1	-1	-1
UDP-N-acetylgalactosamine metabolic process	-1	-1	-1
UDP-N-acetylgalactosamine transmembrane transport	-1	-1	-1
UDP-N-acetylglucosamine biosynthetic process	-1	-1	-1
UDP-N-acetylglucosamine metabolic process	-1	-1	-1
UDP-N-acetylglucosamine transmembrane transport	0.136187	-0.0932386	0.637968
UDP-galactose transmembrane transport	-0.699655	-0.493254	0.312028
UDP-glucose metabolic process	-1	-1	-1
UDP-glucose transmembrane transport	-1	-1	-1
UDP-glucosylation	-1	-1	-1
UDP-glucuronate biosynthetic process	-1	-1	-1
UDP-glucuronate metabolic process	-0.615624	0.233342	-0.428298
UDP-glucuronic acid transmembrane transport	-1	-1	-1
UMP biosynthetic process	-1	-1	-1
UMP salvage	-1	-1	-1
UTP biosynthetic process	-1	-1	-1
UTP metabolic process	-1	-1	-1
UV protection	-1	-1	-1
UV-damage excision repair	-1	-1	-1
V(D)J recombination	0.568409	0.372517	-0.17003
VEGF-activated neuropilin signaling pathway	-1	-1	-1
Wnt receptor catabolic process	-1	-1	-1
Wnt signaling pathway	0.699073	0.00143378	-0.000394861
Wnt signaling pathway involved in midbrain dopaminergic neuron differentiation	-1	-1	-1
Wnt signaling pathway involved in somitogenesis	-1	-1	-1
Wnt signaling pathway, calcium modulating pathway	-0.384474	-0.778775	0.316983
Wnt signaling pathway, planar cell polarity pathway	-0.00459684	5.23818e-06	-0.0229963
[2Fe-2S] cluster assembly	-1	-1	-1
abducens nerve formation	-1	-1	-1
abortive mitotic cell cycle	-1	-1	-1
abscission	-1	-1	-1
acetate biosynthetic process	-1	-1	-1
acetate ester transport	-1	-1	-1
acetate metabolic process	-1	-1	-1
acetyl-CoA biosynthetic process	-1	-1	-1
acetyl-CoA biosynthetic process from acetate	-1	-1	-1
acetyl-CoA biosynthetic process from pyruvate	-1	-1	-1
acetyl-CoA catabolic process	-1	-1	-1
acetyl-CoA metabolic process	-0.615624	0.233342	-0.428298
acetylcholine biosynthetic process	-1	-1	-1
acetylcholine catabolic process	-1	-1	-1
acetylcholine catabolic process in synaptic cleft	-1	-1	-1
acetylcholine receptor signaling pathway	-1	-1	-1
acid secretion	-1	-1	-1
acrosomal vesicle exocytosis	-1	-1	-1
acrosome assembly	-1	-1	-1
acrosome reaction	-1	-1	-1
actin cortical patch assembly	-1	-1	-1
actin cortical patch localization	-1	-1	-1
actin crosslink formation	0.452034	-0.951335	-0.576977
actin cytoskeleton organization	-3.86752e-26	-1.42744e-14	3.89612e-61
actin cytoskeleton reorganization	-0.103515	-0.750078	0.0962113
actin filament branching	0.0687704	0.848882	-0.0906278
actin filament bundle assembly	-0.727692	-0.207724	0.118422
actin filament bundle organization	0.832212	-0.147453	0.196713
actin filament capping	-0.477668	0.803077	0.739368
actin filament debranching	-1	-1	-1
actin filament depolymerization	-0.871883	-0.73845	0.637878
actin filament fragmentation	-0.0518328	0.441063	0.410756
actin filament network formation	-1	-1	-1
actin filament organization	-1.16518e-23	-4.35882e-13	8.66876e-55
actin filament polymerization	-0.26384	-0.00306716	9.00088e-05
actin filament reorganization	-1	-1	-1
actin filament severing	-0.79828	0.330033	-0.43841
actin filament uncapping	-1	-1	-1
actin filament-based movement	-0.122706	-0.0995961	0.0033069
actin filament-based process	-2.91316e-46	-2.69297e-13	8.17226e-82
actin modification	-1	-1	-1
actin nucleation	-6.34487e-08	-1.98552e-08	3.87e-24
actin polymerization or depolymerization	-1.82755e-06	-1.56894e-12	1.53564e-28
actin polymerization-dependent cell motility	-0.186316	-0.000162856	9.41822e-07
actin rod assembly	-1	-1	-1
actin-mediated cell contraction	-1	-1	-1
actin-myosin filament sliding	-1	-1	-1
action potential	-1	-1	-1
activated T cell proliferation	0.13359	-0.0263611	0.312028
activation of GTPase activity	-1	-1	-1
activation of JNKK activity	0.0463731	-0.401383	-0.428298
activation of JUN kinase activity	-1	-1	-1
activation of Janus kinase activity	-1	-1	-1
activation of MAPK activity	-0.792327	0.276195	-0.376305
activation of MAPKK activity	-0.871883	0.780437	-0.881435
activation of MAPKKK activity	-1	-1	-1
activation of NF-kappaB-inducing kinase activity	-1	-1	-1
activation of adenylate cyclase activity	-1	-1	-1
activation of blood coagulation via clotting cascade	-1	-1	-1
activation of cysteine-type endopeptidase activity	-1	-1	-1
activation of cysteine-type endopeptidase activity involved in apoptotic process	-0.105731	-0.728683	0.0922512
activation of cysteine-type endopeptidase activity involved in apoptotic process by cytochrome c	-1	-1	-1
activation of cysteine-type endopeptidase activity involved in apoptotic signaling pathway	-0.615624	-0.401383	0.20674
activation of immune response	-0.00474564	0.135544	0.414316
activation of innate immune response	-7.7438e-43	7.84048e-13	5.01102e-05
activation of meiosis	-1	-1	-1
activation of phospholipase A2 activity	-1	-1	-1
activation of phospholipase A2 activity by calcium-mediated signaling	-1	-1	-1
activation of phospholipase C activity	-1	-1	-1
activation of phospholipase D activity	-1	-1	-1
activation of protein kinase A activity	-1	-1	-1
activation of protein kinase B activity	-1	-1	-1
activation of protein kinase C activity	-1	-1	-1
activation of protein kinase activity	-0.261852	-0.343745	0.0598056
activation of store-operated calcium channel activity	-1	-1	-1
activation of transmembrane receptor protein tyrosine kinase activity	-1	-1	-1
activation-induced cell death of T cells	-0.477668	0.0918853	-0.262601
activin receptor signaling pathway	-1	-1	-1
actomyosin contractile ring assembly	-1	-1	-1
actomyosin structure organization	-0.384474	-0.146057	0.0287375
acute inflammatory response	-0.315247	0.171212	-0.577559
acute inflammatory response to antigenic stimulus	-1	-1	-1
acute-phase response	-1	-1	-1
acyl carnitine transmembrane transport	-1	-1	-1
acyl carnitine transport	-1	-1	-1
acyl-CoA metabolic process	-1	-1	-1
acylglycerol acyl-chain remodeling	-1	-1	-1
acylglycerol catabolic process	-1	-1	-1
acylglycerol homeostasis	-1	-1	-1
acylglycerol metabolic process	-1	-1	-1
adaptive immune response	1.16447e-42	1.60158e-06	-1.50602e-58
adaptive thermogenesis	-1	-1	-1
adenine salvage	-1	-1	-1
adenine transport	-1	-1	-1
adenohypophysis development	-1	-1	-1
adenosine 5'-(hexahydrogen pentaphosphate) catabolic process	-1	-1	-1
adenosine catabolic process	-1	-1	-1
adenosine metabolic process	-1	-1	-1
adenosine receptor signaling pathway	-1	-1	-1
adenosine to inosine editing	-1	-1	-1
adenylate cyclase-activating G protein-coupled receptor signaling pathway	-1	-1	-1
adenylate cyclase-activating adrenergic receptor signaling pathway	-1	-1	-1
adenylate cyclase-activating adrenergic receptor signaling pathway involved in heart process	-1	-1	-1
adenylate cyclase-activating dopamine receptor signaling pathway	-1	-1	-1
adenylate cyclase-inhibiting G protein-coupled acetylcholine receptor signaling pathway	-1	-1	-1
adenylate cyclase-inhibiting G protein-coupled glutamate receptor signaling pathway	-1	-1	-1
adenylate cyclase-inhibiting G protein-coupled receptor signaling pathway	-1	-1	-1
adenylate cyclase-inhibiting dopamine receptor signaling pathway	-1	-1	-1
adenylate cyclase-inhibiting opioid receptor signaling pathway	-1	-1	-1
adenylate cyclase-inhibiting serotonin receptor signaling pathway	-1	-1	-1
adenylate cyclase-modulating G protein-coupled receptor signaling pathway	-1	-1	-1
adherens junction assembly	-1	-1	-1
adherens junction maintenance	-1	-1	-1
adherens junction organization	-1	-1	-1
adhesion of symbiont to host	-1	-1	-1
adhesion of symbiont to host cell	-1	-1	-1
adiponectin-activated signaling pathway	-0.360916	-0.343861	0.0872099
adipose tissue development	-1	-1	-1
adrenal chromaffin cell differentiation	-1	-1	-1
adrenal cortex formation	-1	-1	-1
adrenal gland development	-1	-1	-1
adrenergic receptor signaling pathway	-1	-1	-1
adrenomedullin receptor signaling pathway	-1	-1	-1
adult behavior	-1	-1	-1
adult feeding behavior	-1	-1	-1
adult heart development	-1	-1	-1
adult locomotory behavior	-1	-1	-1
adult walking behavior	-1	-1	-1
aerobic respiration	1.17523e-08	0.554641	-1.18171e-07
aflatoxin catabolic process	-1	-1	-1
age-dependent response to oxidative stress	-1	-1	-1
aggrephagy	-1	-1	-1
aggresome assembly	-1	-1	-1
aggressive behavior	-1	-1	-1
aging	0.39098	-0.00937038	0.0546202
agmatine biosynthetic process	-1	-1	-1
alanine transport	-0.615624	-0.401383	0.20674
alanyl-tRNA aminoacylation	-1	-1	-1
alcohol catabolic process	-1	-1	-1
alcohol metabolic process	-0.615624	0.233342	-0.428298
aldehyde catabolic process	-1	-1	-1
aldosterone biosynthetic process	-1	-1	-1
alkaloid catabolic process	-1	-1	-1
alkaloid metabolic process	-1	-1	-1
allantois development	-1	-1	-1
alpha-amino acid metabolic process	-1	-1	-1
alpha-beta T cell activation	-0.0522673	2.68656e-05	-0.00808272
alpha-beta T cell differentiation	0.568409	-0.146057	0.316983
alpha-beta T cell lineage commitment	-1	-1	-1
alpha-beta T cell proliferation	-0.477668	0.0918853	-0.262601
alpha-ketoglutarate transport	-1	-1	-1
alpha-linolenic acid metabolic process	-1	-1	-1
alpha-tubulin acetylation	-1	-1	-1
alternative mRNA splicing, via spliceosome	0.0270135	-0.426332	-0.309159
amacrine cell differentiation	-1	-1	-1
ameboidal-type cell migration	-0.224959	0.302721	-0.965719
amelogenesis	-1	-1	-1
amide biosynthetic process	1.0395e-10	0.467714	-1.38182e-09
amine biosynthetic process	-1	-1	-1
amine metabolic process	-1	-1	-1
amine transport	-1	-1	-1
aminergic neurotransmitter loading into synaptic vesicle	-1	-1	-1
amino acid homeostasis	-1	-1	-1
amino acid transmembrane transport	-1	-1	-1
amino acid transport	-1	-1	-1
amino-acid betaine catabolic process	-1	-1	-1
amino-acid betaine metabolic process	-1	-1	-1
aminoacyl-tRNA metabolism involved in translational fidelity	-1	-1	-1
aminophospholipid translocation	-1	-1	-1
aminophospholipid transport	-1	-1	-1
ammonia homeostasis	-1	-1	-1
ammonium transmembrane transport	-1	-1	-1
ammonium transport	-1	-1	-1
amygdala development	-1	-1	-1
amylin receptor signaling pathway	-1	-1	-1
amyloid fibril formation	-8.08399e-05	-0.0252326	3.55866e-08
amyloid precursor protein catabolic process	-1	-1	-1
amyloid precursor protein metabolic process	-1	-1	-1
amyloid-beta clearance	-1.1792e-16	-0.0556868	1.92676e-18
amyloid-beta clearance by cellular catabolic process	-0.21866	-0.691121	0.156957
amyloid-beta clearance by transcytosis	-0.00738129	-0.30568	0.00118082
amyloid-beta formation	-1	-1	-1
amyloid-beta metabolic process	-1	-1	-1
anaphase-promoting complex-dependent catabolic process	-7.83456e-06	1.55729e-18	-1.93083e-07
anatomical structure development	-1	-1	-1
anatomical structure formation involved in morphogenesis	-0.0587824	0.289829	0.626943
anatomical structure morphogenesis	-1	-1	-1
anatomical structure regression	-1	-1	-1
androgen biosynthetic process	-1	-1	-1
androgen catabolic process	-1	-1	-1
androgen metabolic process	-1	-1	-1
androgen receptor signaling pathway	0.586685	-0.904601	-0.743952
angiogenesis	-5.29088e-06	0.0184902	0.171415
angiogenesis involved in coronary vascular morphogenesis	-1	-1	-1
angiogenesis involved in wound healing	-1	-1	-1
angiotensin maturation	-1	-1	-1
angiotensin-activated signaling pathway	-1	-1	-1
angiotensin-activated signaling pathway involved in heart process	-1	-1	-1
angiotensin-mediated drinking behavior	-1	-1	-1
animal organ development	-1	-1	-1
animal organ formation	-1	-1	-1
animal organ morphogenesis	-1	-1	-1
animal organ regeneration	0.0174146	0.473301	-0.00726492
animal organ senescence	-1	-1	-1
anion homeostasis	-1	-1	-1
anion transmembrane transport	-1	-1	-1
anion transport	-1	-1	-1
anoikis	-1	-1	-1
anterior commissure morphogenesis	-1	-1	-1
anterior head development	-1	-1	-1
anterior neural tube closure	-1	-1	-1
anterior/posterior axis specification	-1	-1	-1
anterior/posterior axis specification, embryo	-1	-1	-1
anterior/posterior axon guidance	-1	-1	-1
anterior/posterior pattern specification	-1	-1	-1
anterograde axonal protein transport	-1	-1	-1
anterograde axonal transport	-0.477668	0.803077	0.739368
anterograde axonal transport of mitochondrion	-1	-1	-1
anterograde dendritic transport	-1	-1	-1
anterograde dendritic transport of neurotransmitter receptor complex	-1	-1	-1
anterograde neuronal dense core vesicle transport	-0.615624	-0.401383	0.20674
anterograde synaptic vesicle transport	-0.384474	-0.778775	0.316983
anthranilate metabolic process	-1	-1	-1
antibacterial humoral response	-1	-1	-1
antibiotic metabolic process	-0.991788	0.576965	-0.578304
antifungal humoral response	-1	-1	-1
antifungal innate immune response	-1	-1	-1
antigen processing and presentation	3.88508e-05	0.169479	-1.75839e-06
antigen processing and presentation of endogenous antigen	1.58575e-54	3.61524e-07	-4.11786e-72
antigen processing and presentation of endogenous peptide antigen via MHC class I	0.0181225	-0.553343	-0.177939
antigen processing and presentation of endogenous peptide antigen via MHC class I via ER pathway, TAP-independent	1.31166e-31	-0.00137902	-1.54875e-10
antigen processing and presentation of endogenous peptide antigen via MHC class Ib	4.78665e-53	-0.898671	-7.37442e-36
antigen processing and presentation of exogenous peptide antigen via MHC class I	-1.12956e-37	3.47377e-14	0.00371949
antigen processing and presentation of exogenous peptide antigen via MHC class I, TAP-dependent	-9.09919e-49	1.466e-19	0.00330171
antigen processing and presentation of exogenous peptide antigen via MHC class I, TAP-independent	0.00011113	-2.24175e-08	0.0133784
antigen processing and presentation of exogenous peptide antigen via MHC class II	1.42323e-102	-0.911368	-2.32277e-69
antigen processing and presentation of exogenous peptide antigen via MHC class Ib	-1	-1	-1
antigen processing and presentation of peptide antigen	1.97416e-05	0.00911967	-7.55613e-10
antigen processing and presentation of peptide antigen via MHC class I	-9.40235e-23	4.5608e-17	-0.683958
antigen processing and presentation of peptide antigen via MHC class II	1.33773e-95	-0.954072	-4.6821e-65
antigen processing and presentation of peptide or polysaccharide antigen via MHC class II	1.33773e-95	-0.954072	-4.6821e-65
antigen processing and presentation, endogenous lipid antigen via MHC class Ib	-1	-1	-1
antigen processing and presentation, exogenous lipid antigen via MHC class Ib	-1	-1	-1
antigen receptor-mediated signaling pathway	0.0290331	2.89502e-08	-1.25367e-13
antimicrobial humoral immune response mediated by antimicrobial peptide	-1	-1	-1
antimicrobial humoral response	-2.23659e-17	0.0153952	5.74585e-06
antral ovarian follicle growth	-1	-1	-1
aorta development	-1	-1	-1
aorta morphogenesis	-1	-1	-1
aorta smooth muscle tissue morphogenesis	-1	-1	-1
aortic valve development	-0.987006	-0.0782859	0.0726988
aortic valve morphogenesis	-1	-1	-1
apelin receptor signaling pathway	-1	-1	-1
apical constriction	-1	-1	-1
apical junction assembly	-0.548566	-0.590218	0.298785
apical protein localization	-1	-1	-1
apolipoprotein A-I-mediated signaling pathway	-1	-1	-1
apoptotic DNA fragmentation	-1	-1	-1
apoptotic cell clearance	-0.615624	0.233342	-0.428298
apoptotic chromosome condensation	-1	-1	-1
apoptotic mitochondrial changes	-0.0029055	0.251341	0.196177
apoptotic nuclear changes	-1	-1	-1
apoptotic process	-3.59784e-44	4.06939e-12	7.86452e-06
apoptotic process involved in blood vessel morphogenesis	-1	-1	-1
apoptotic process involved in development	-1	-1	-1
apoptotic process involved in embryonic digit morphogenesis	-1	-1	-1
apoptotic process involved in heart morphogenesis	-1	-1	-1
apoptotic process involved in luteolysis	-1	-1	-1
apoptotic process involved in morphogenesis	-1	-1	-1
apoptotic signaling pathway	-8.44503e-19	0.0989811	1.85351e-08
arachidonic acid metabolic process	-1	-1	-1
arachidonic acid secretion	-1	-1	-1
arginine biosynthetic process	-1	-1	-1
arginine biosynthetic process via ornithine	-1	-1	-1
arginine catabolic process	-1	-1	-1
arginine catabolic process to ornithine	-1	-1	-1
arginine metabolic process	-1	-1	-1
arginine transmembrane transport	-1	-1	-1
arginine transport	-0.615624	0.233342	-0.428298
arginyl-tRNA aminoacylation	-1	-1	-1
aromatic amino acid family metabolic process	-1	-1	-1
aromatic amino acid transport	-1	-1	-1
aromatic compound biosynthetic process	-1	-1	-1
aromatic compound catabolic process	2.5719e-09	0.571062	-4.23973e-08
arsonoacetate metabolic process	-1	-1	-1
arterial endothelial cell differentiation	-1	-1	-1
artery development	-1	-1	-1
artery morphogenesis	-1	-1	-1
artery smooth muscle contraction	-1	-1	-1
articular cartilage development	-1	-1	-1
ascending aorta morphogenesis	-1	-1	-1
asparagine biosynthetic process	-1	-1	-1
asparagine metabolic process	-1	-1	-1
asparagine transport	-1	-1	-1
asparaginyl-tRNA aminoacylation	-1	-1	-1
aspartate biosynthetic process	-1	-1	-1
aspartate catabolic process	-1	-1	-1
aspartate metabolic process	-1	-1	-1
aspartate transmembrane transport	-1	-1	-1
assembly of large subunit precursor of preribosome	0.0463731	-0.401383	-0.428298
associative learning	-1	-1	-1
astral microtubule organization	-0.499609	-0.626468	0.294376
astrocyte activation	-0.123364	-0.180087	0.00865139
astrocyte activation involved in immune response	-0.0662895	-0.00705782	2.24979e-05
astrocyte cell migration	-1	-1	-1
astrocyte development	0.136187	0.724318	-0.113091
astrocyte differentiation	-0.315247	0.171212	-0.577559
astrocyte fate commitment	-1	-1	-1
asymmetric Golgi ribbon formation	-1	-1	-1
asymmetric cell division	-0.615624	0.233342	-0.428298
asymmetric neuroblast division	-1	-1	-1
atrial cardiac muscle cell action potential	-1	-1	-1
atrial cardiac muscle cell development	-1	-1	-1
atrial cardiac muscle cell to AV node cell communication	-1	-1	-1
atrial cardiac muscle tissue morphogenesis	-1	-1	-1
atrial septum development	-1	-1	-1
atrial septum morphogenesis	-1	-1	-1
atrial septum primum morphogenesis	-1	-1	-1
atrial septum secundum morphogenesis	-1	-1	-1
atrioventricular canal development	-1	-1	-1
atrioventricular node cell development	-1	-1	-1
atrioventricular node development	-1	-1	-1
atrioventricular valve formation	-1	-1	-1
atrioventricular valve morphogenesis	-1	-1	-1
attachment of GPI anchor to protein	-1	-1	-1
attachment of mitotic spindle microtubules to kinetochore	-1	-1	-1
attachment of spindle microtubules to kinetochore	-1	-1	-1
auditory behavior	-1	-1	-1
auditory receptor cell development	-1	-1	-1
auditory receptor cell fate commitment	-1	-1	-1
auditory receptor cell morphogenesis	-1	-1	-1
auditory receptor cell stereocilium organization	-1	-1	-1
autocrine signaling	-1	-1	-1
autonomic nervous system development	-1	-1	-1
autophagic cell death	-0.477668	0.0918853	-0.262601
autophagosome assembly	-0.615624	0.233342	-0.428298
autophagosome maturation	0.875583	0.848882	-0.747633
autophagosome membrane docking	0.292073	0.803077	-0.262601
autophagosome organization	-0.615624	0.233342	-0.428298
autophagy	-4.44932e-06	-0.012185	2.67029e-10
autophagy of mitochondrion	-1	-1	-1
autophagy of peroxisome	-1	-1	-1
axial mesoderm development	-1	-1	-1
axis elongation	-1	-1	-1
axis elongation involved in somitogenesis	-1	-1	-1
axis specification	-1	-1	-1
axo-dendritic transport	-0.669366	0.723113	-0.994695
axon choice point recognition	-1	-1	-1
axon development	-1	-1	-1
axon ensheathment	-1	-1	-1
axon extension	-1	-1	-1
axon extension involved in axon guidance	-1	-1	-1
axon guidance	-1	-1	-1
axon midline choice point recognition	-1	-1	-1
axon regeneration	-1	-1	-1
axon target recognition	-1	-1	-1
axonal fasciculation	-1	-1	-1
axonal transport	-0.384474	0.372517	-0.852669
axonal transport of mitochondrion	-1	-1	-1
axonemal central apparatus assembly	-1	-1	-1
axonemal dynein complex assembly	-1	-1	-1
axoneme assembly	-1	-1	-1
axonogenesis	-0.477668	0.803077	0.739368
axonogenesis involved in innervation	-1	-1	-1
barbed-end actin filament capping	-0.00105318	-0.000644866	7.71344e-10
basal dendrite arborization	-1	-1	-1
basal dendrite morphogenesis	-1	-1	-1
base conversion or substitution editing	-1	-1	-1
base-excision repair	-1	-1	-1
base-excision repair, AP site formation	-1	-1	-1
base-excision repair, DNA ligation	-1	-1	-1
base-excision repair, base-free sugar-phosphate removal	-1	-1	-1
base-excision repair, gap-filling	-1	-1	-1
basement membrane assembly	-1	-1	-1
basement membrane disassembly	-1	-1	-1
basement membrane organization	-1	-1	-1
basic amino acid transmembrane transport	-1	-1	-1
basic amino acid transport	-0.615624	-0.401383	0.20674
basophil activation	-1	-1	-1
basophil activation involved in immune response	-1	-1	-1
basophil differentiation	-1	-1	-1
behavior	-1	-1	-1
behavioral defense response	-1	-1	-1
behavioral fear response	-1	-1	-1
behavioral response to cocaine	-1	-1	-1
behavioral response to ethanol	-1	-1	-1
behavioral response to formalin induced pain	-1	-1	-1
behavioral response to nicotine	-1	-1	-1
behavioral response to pain	-1	-1	-1
behavioral response to starvation	-1	-1	-1
beta selection	0.0336137	-0.104066	-0.915632
beta-alanine biosynthetic process	-1	-1	-1
beta-alanine metabolic process	-1	-1	-1
beta-catenin destruction complex assembly	-1	-1	-1
beta-catenin destruction complex disassembly	-1	-1	-1
beta-catenin-TCF complex assembly	-0.615624	-0.401383	0.20674
beta-glucoside catabolic process	-1	-1	-1
bicarbonate transport	-1	-1	-1
bicellular tight junction assembly	-1	-1	-1
bile acid and bile salt transport	-1	-1	-1
bile acid biosynthetic process	-1	-1	-1
bile acid catabolic process	-1	-1	-1
bile acid metabolic process	-1	-1	-1
bile acid secretion	-1	-1	-1
bile acid signaling pathway	-1	-1	-1
bilirubin conjugation	-1	-1	-1
binding of sperm to zona pellucida	-1	-1	-1
biological process	-1	-1	-1
biomineral tissue development	-1	-1	-1
biosynthetic process	-1	-1	-1
biotin metabolic process	-1	-1	-1
biotin transport	-1	-1	-1
biphenyl metabolic process	-1	-1	-1
blastocyst development	-1	-1	-1
blastocyst formation	0.0434315	-0.107575	-0.971465
blastocyst growth	-1	-1	-1
blastocyst hatching	-1	-1	-1
bleb assembly	-1	-1	-1
blood circulation	-1	-1	-1
blood coagulation	-1.6855e-11	-0.00211747	4.95601e-18
blood coagulation, extrinsic pathway	-1	-1	-1
blood coagulation, fibrin clot formation	-1	-1	-1
blood coagulation, intrinsic pathway	-1	-1	-1
blood vessel development	-1	-1	-1
blood vessel endothelial cell differentiation	-1	-1	-1
blood vessel endothelial cell fate specification	-1	-1	-1
blood vessel endothelial cell migration	-1	-1	-1
blood vessel endothelial cell proliferation involved in sprouting angiogenesis	-1	-1	-1
blood vessel lumenization	-1	-1	-1
blood vessel maturation	-1	-1	-1
blood vessel morphogenesis	-1	-1	-1
blood vessel remodeling	-1	-1	-1
blue light signaling pathway	-1	-1	-1
body fluid secretion	-0.615624	0.233342	-0.428298
body morphogenesis	-1	-1	-1
bombesin receptor signaling pathway	-1	-1	-1
bone development	-1	-1	-1
bone growth	-1	-1	-1
bone marrow development	-1	-1	-1
bone maturation	-1	-1	-1
bone mineralization	-1	-1	-1
bone mineralization involved in bone maturation	-1	-1	-1
bone morphogenesis	-1	-1	-1
bone regeneration	-1	-1	-1
bone remodeling	-1	-1	-1
bone resorption	-0.615624	-0.401383	0.20674
bone trabecula formation	-1	-1	-1
box C/D snoRNA 3'-end processing	-1	-1	-1
box C/D snoRNP assembly	-1	-1	-1
box H/ACA snoRNA 3'-end processing	-1	-1	-1
box H/ACA snoRNA metabolic process	-1	-1	-1
box H/ACA snoRNP assembly	-1	-1	-1
bradykinin catabolic process	-1	-1	-1
brain development	-1	-1	-1
brain morphogenesis	-1	-1	-1
brain segmentation	-1	-1	-1
brain-derived neurotrophic factor receptor signaling pathway	-1	-1	-1
brainstem development	-1	-1	-1
branch elongation involved in salivary gland morphogenesis	-1	-1	-1
branch elongation of an epithelium	-1	-1	-1
branched-chain amino acid biosynthetic process	-1	-1	-1
branched-chain amino acid catabolic process	-1	-1	-1
branched-chain amino acid transport	-1	-1	-1
branching involved in blood vessel morphogenesis	-1	-1	-1
branching involved in labyrinthine layer morphogenesis	-0.477668	0.0918853	-0.262601
branching involved in mammary gland duct morphogenesis	-1	-1	-1
branching involved in prostate gland morphogenesis	-1	-1	-1
branching involved in salivary gland morphogenesis	-1	-1	-1
branching involved in ureteric bud morphogenesis	-1	-1	-1
branching morphogenesis of a nerve	-1	-1	-1
branching morphogenesis of an epithelial tube	-1	-1	-1
branchiomeric skeletal muscle development	-1	-1	-1
branchiomotor neuron axon guidance	-1	-1	-1
bronchiole development	-1	-1	-1
bronchus cartilage development	-1	-1	-1
bronchus development	-1	-1	-1
bronchus morphogenesis	-1	-1	-1
brown fat cell differentiation	-1	-1	-1
brush border assembly	-1	-1	-1
bud elongation involved in lung branching	-1	-1	-1
bud outgrowth involved in lung branching	-1	-1	-1
bundle of His cell action potential	-1	-1	-1
bundle of His cell to Purkinje myocyte communication	-1	-1	-1
bundle of His cell-Purkinje myocyte adhesion involved in cell communication	-1	-1	-1
bundle of His development	-1	-1	-1
butyrate metabolic process	-1	-1	-1
cAMP biosynthetic process	-1	-1	-1
cAMP catabolic process	-1	-1	-1
cAMP metabolic process	-1	-1	-1
cAMP-mediated signaling	-1	-1	-1
cGMP biosynthetic process	-1	-1	-1
cGMP catabolic process	-1	-1	-1
cGMP metabolic process	-1	-1	-1
cGMP-mediated signaling	-0.615624	0.233342	-0.428298
cadmium ion homeostasis	-1	-1	-1
cadmium ion transmembrane transport	-0.22522	0.90685	0.378459
calcineurin-NFAT signaling cascade	-1	-1	-1
calcineurin-mediated signaling	-1	-1	-1
calcitonin gene-related peptide receptor signaling pathway	-1	-1	-1
calcitriol biosynthetic process from calciol	-1	-1	-1
calcium activated galactosylceramide scrambling	-1	-1	-1
calcium activated phosphatidylcholine scrambling	-1	-1	-1
calcium activated phosphatidylserine scrambling	-1	-1	-1
calcium export from the mitochondrion	-1	-1	-1
calcium import into the mitochondrion	-0.477668	0.0918853	-0.262601
calcium ion export	-1	-1	-1
calcium ion export across plasma membrane	-1	-1	-1
calcium ion homeostasis	-1	-1	-1
calcium ion import	-1	-1	-1
calcium ion import across plasma membrane	-1	-1	-1
calcium ion import into cytosol	-1	-1	-1
calcium ion import into sarcoplasmic reticulum	-1	-1	-1
calcium ion regulated lysosome exocytosis	-1	-1	-1
calcium ion transmembrane import into cytosol	-1	-1	-1
calcium ion transmembrane transport	-1	-1	-1
calcium ion transmembrane transport via high voltage-gated calcium channel	-1	-1	-1
calcium ion transport	-0.615624	0.233342	-0.428298
calcium ion transport into cytosol	-1	-1	-1
calcium ion-regulated exocytosis of neurotransmitter	-1	-1	-1
calcium-dependent activation of synaptic vesicle fusion	-1	-1	-1
calcium-dependent cell-cell adhesion via plasma membrane cell adhesion molecules	-1	-1	-1
calcium-dependent cell-matrix adhesion	-1	-1	-1
calcium-independent cell-cell adhesion via plasma membrane cell-adhesion molecules	-1	-1	-1
calcium-independent cell-matrix adhesion	-1	-1	-1
calcium-ion regulated exocytosis	-1	-1	-1
calcium-mediated signaling	-0.477668	0.803077	0.739368
calcium-mediated signaling using extracellular calcium source	-1	-1	-1
calcium-mediated signaling using intracellular calcium source	-1	-1	-1
calmodulin dependent kinase signaling pathway	-1	-1	-1
camera-type eye development	-1	-1	-1
camera-type eye morphogenesis	-1	-1	-1
camera-type eye photoreceptor cell differentiation	-1	-1	-1
canalicular bile acid transport	-1	-1	-1
cannabinoid signaling pathway	-1	-1	-1
canonical Wnt signaling pathway	-1	-1	-1
canonical Wnt signaling pathway involved in cardiac muscle cell fate commitment	-1	-1	-1
canonical Wnt signaling pathway involved in mesenchymal stem cell differentiation	-1	-1	-1
canonical Wnt signaling pathway involved in metanephric kidney development	-1	-1	-1
canonical Wnt signaling pathway involved in midbrain dopaminergic neuron differentiation	-1	-1	-1
canonical Wnt signaling pathway involved in negative regulation of apoptotic process	-1	-1	-1
canonical Wnt signaling pathway involved in neural crest cell differentiation	-1	-1	-1
canonical Wnt signaling pathway involved in osteoblast differentiation	-1	-1	-1
canonical Wnt signaling pathway involved in positive regulation of epithelial to mesenchymal transition	-1	-1	-1
canonical Wnt signaling pathway involved in regulation of cell proliferation	-1	-1	-1
canonical glycolysis	-1.09772e-34	-0.0488367	8.96497e-34
cap-dependent translational initiation	-1	-1	-1
cap-independent translational initiation	-1	-1	-1
cap1 mRNA methylation	-1	-1	-1
carbohydrate biosynthetic process	-0.105726	0.94441	0.206883
carbohydrate catabolic process	-2.57406e-09	-0.156776	2.29927e-10
carbohydrate derivative metabolic process	-1.44714e-11	0.469571	1.35283e-06
carbohydrate derivative transport	-0.699655	0.934081	0.814871
carbohydrate homeostasis	-0.615624	0.233342	-0.428298
carbohydrate mediated signaling	-1	-1	-1
carbohydrate metabolic process	-0.129901	-0.893379	0.166576
carbohydrate phosphorylation	-1	-1	-1
carbohydrate transmembrane transport	-1	-1	-1
carbohydrate transport	-1	-1	-1
carbon catabolite regulation of transcription	-1	-1	-1
carbon dioxide transmembrane transport	-1	-1	-1
carbon dioxide transport	-1	-1	-1
carboxylic acid catabolic process	-1	-1	-1
carboxylic acid metabolic process	-0.315247	0.171212	-0.577559
carboxylic acid transmembrane transport	-1	-1	-1
carboxylic acid transport	-1	-1	-1
cardiac atrium morphogenesis	-1	-1	-1
cardiac cell fate determination	-1	-1	-1
cardiac chamber development	-1	-1	-1
cardiac chamber formation	-1	-1	-1
cardiac conduction	-1	-1	-1
cardiac conduction system development	-1	-1	-1
cardiac epithelial to mesenchymal transition	-1	-1	-1
cardiac left ventricle formation	-1	-1	-1
cardiac left ventricle morphogenesis	-1	-1	-1
cardiac muscle cell action potential	-1	-1	-1
cardiac muscle cell action potential involved in contraction	-1	-1	-1
cardiac muscle cell apoptotic process	-1	-1	-1
cardiac muscle cell contraction	-1	-1	-1
cardiac muscle cell development	-1	-1	-1
cardiac muscle cell differentiation	-1	-1	-1
cardiac muscle cell fate commitment	-1	-1	-1
cardiac muscle cell myoblast differentiation	-1	-1	-1
cardiac muscle cell proliferation	-1	-1	-1
cardiac muscle cell-cardiac muscle cell adhesion	-1	-1	-1
cardiac muscle contraction	-1	-1	-1
cardiac muscle fiber development	-1	-1	-1
cardiac muscle hypertrophy	-1	-1	-1
cardiac muscle hypertrophy in response to stress	-1	-1	-1
cardiac muscle thin filament assembly	-1	-1	-1
cardiac muscle tissue development	-1	-1	-1
cardiac muscle tissue growth	-1	-1	-1
cardiac muscle tissue morphogenesis	-1	-1	-1
cardiac muscle tissue regeneration	-1	-1	-1
cardiac myofibril assembly	-1	-1	-1
cardiac neural crest cell development involved in heart development	-1	-1	-1
cardiac neural crest cell development involved in outflow tract morphogenesis	-1	-1	-1
cardiac neural crest cell migration involved in outflow tract morphogenesis	-1	-1	-1
cardiac right ventricle formation	-1	-1	-1
cardiac right ventricle morphogenesis	-1	-1	-1
cardiac septum development	-1	-1	-1
cardiac septum morphogenesis	-1	-1	-1
cardiac vascular smooth muscle cell development	-1	-1	-1
cardiac vascular smooth muscle cell differentiation	-1	-1	-1
cardiac ventricle development	-1	-1	-1
cardiac ventricle formation	-1	-1	-1
cardiac ventricle morphogenesis	-1	-1	-1
cardioblast differentiation	-1	-1	-1
cardiocyte differentiation	-1	-1	-1
cardiolipin acyl-chain remodeling	-1	-1	-1
cardiolipin biosynthetic process	-1	-1	-1
cardiolipin metabolic process	-1	-1	-1
cardiovascular system development	-1	-1	-1
carnitine biosynthetic process	-1	-1	-1
carnitine metabolic process	-1	-1	-1
carnitine metabolic process, CoA-linked	-1	-1	-1
carnitine shuttle	-1	-1	-1
carnitine transmembrane transport	-1	-1	-1
carnitine transport	-1	-1	-1
carnosine biosynthetic process	-1	-1	-1
carnosine metabolic process	-1	-1	-1
carotene catabolic process	-1	-1	-1
carotene metabolic process	-1	-1	-1
carotenoid metabolic process	-1	-1	-1
cartilage condensation	-1	-1	-1
cartilage development	-1	-1	-1
cartilage development involved in endochondral bone morphogenesis	-1	-1	-1
cartilage morphogenesis	-1	-1	-1
catabolic process	-1	-1	-1
catabolism by host of symbiont protein	-1	-1	-1
catecholamine biosynthetic process	-1	-1	-1
catecholamine catabolic process	-1	-1	-1
catecholamine metabolic process	-1	-1	-1
catecholamine secretion	-1	-1	-1
cation homeostasis	-9.23201e-06	-0.128738	2.10185e-07
cation transmembrane transport	-0.188136	0.99467	0.281255
cation transport	-0.00997307	-0.725097	0.01319
caveola assembly	-1	-1	-1
caveolin-mediated endocytosis	-1	-1	-1
cell activation	-0.136187	-0.724318	0.113091
cell activation involved in immune response	-0.292073	-0.803077	0.262601
cell adhesion	-1.18256e-11	-7.15694e-05	7.61889e-22
cell adhesion involved in heart morphogenesis	-1	-1	-1
cell adhesion mediated by integrin	-1	-1	-1
cell adhesion molecule production	-1	-1	-1
cell aggregation	-1	-1	-1
cell aging	-1	-1	-1
cell chemotaxis	-1.08291e-15	-4.08746e-14	4.40049e-46
cell communication	-1	-1	-1
cell communication by chemical coupling	-1	-1	-1
cell communication by electrical coupling	-1	-1	-1
cell communication by electrical coupling involved in cardiac conduction	-1	-1	-1
cell cycle	0.875583	0.122335	-0.0906278
cell cycle G1/S phase transition	-0.615624	0.233342	-0.428298
cell cycle G2/M phase transition	-1	-1	-1
cell cycle arrest	-0.183938	0.0170201	-0.186998
cell cycle phase transition	-0.155451	0.617862	0.50568
cell death	-4.43175e-44	1.0181e-07	1.15263e-09
cell death in response to hydrogen peroxide	-1	-1	-1
cell death in response to oxidative stress	-1	-1	-1
cell dedifferentiation	-1	-1	-1
cell development	-1	-1	-1
cell differentiation	-1	-1	-1
cell differentiation in hindbrain	-1	-1	-1
cell differentiation in spinal cord	-1	-1	-1
cell differentiation involved in embryonic placenta development	-1	-1	-1
cell differentiation involved in kidney development	-1	-1	-1
cell differentiation involved in metanephros development	-1	-1	-1
cell differentiation involved in salivary gland development	-1	-1	-1
cell division	-0.615624	-0.401383	0.20674
cell envelope organization	-1	-1	-1
cell fate commitment	-1	-1	-1
cell fate determination	-1	-1	-1
cell fate specification	-1	-1	-1
cell growth involved in cardiac muscle cell development	-1	-1	-1
cell junction assembly	-0.00118105	-0.274344	0.000158131
cell junction maintenance	-1	-1	-1
cell killing	-0.585222	0.509154	-0.827239
cell maturation	-1	-1	-1
cell migration	-4.4709e-47	-4.29618e-26	1.05189e-112
cell migration in hindbrain	-1	-1	-1
cell migration involved in endocardial cushion formation	-1	-1	-1
cell migration involved in gastrulation	-1	-1	-1
cell migration involved in heart development	-1	-1	-1
cell migration involved in kidney development	-1	-1	-1
cell migration involved in mesendoderm migration	-1	-1	-1
cell migration involved in sprouting angiogenesis	-1	-1	-1
cell migration involved in vasculogenesis	-1	-1	-1
cell morphogenesis	-0.477668	-0.235306	0.0741566
cell morphogenesis involved in differentiation	-1	-1	-1
cell morphogenesis involved in neuron differentiation	-1	-1	-1
cell motility	-2.28065e-47	-4.0217e-25	5.55446e-111
cell part morphogenesis	-0.503739	0.66809	0.90682
cell population proliferation	0.879918	-0.349876	0.411478
cell projection assembly	-1	-1	-1
cell projection morphogenesis	0.903108	-0.590218	0.656664
cell projection organization	-0.00169817	-0.0416476	3.37704e-06
cell proliferation in forebrain	-1	-1	-1
cell proliferation in hindbrain	-1	-1	-1
cell proliferation in midbrain	-1	-1	-1
cell proliferation involved in kidney development	-1	-1	-1
cell proliferation involved in metanephros development	-1	-1	-1
cell proliferation involved in outflow tract morphogenesis	-1	-1	-1
cell recognition	-2.63175e-08	0.219638	0.000830997
cell redox homeostasis	-5.36165e-08	0.243718	0.000962089
cell surface pattern recognition receptor signaling pathway	-1	-1	-1
cell surface receptor signaling pathway	-1	-1	-1
cell surface receptor signaling pathway involved in cell-cell signaling	-0.893424	0.000970886	-0.00125088
cell volume homeostasis	-1	-1	-1
cell wall disruption in other organism	-1	-1	-1
cell wall macromolecule catabolic process	-1	-1	-1
cell-cell adhesion	-8.25123e-16	-3.19842e-07	3.75103e-32
cell-cell adhesion in response to extracellular stimulus	-1	-1	-1
cell-cell adhesion mediated by cadherin	-1	-1	-1
cell-cell adhesion mediated by integrin	-1	-1	-1
cell-cell adhesion via plasma-membrane adhesion molecules	-1	-1	-1
cell-cell fusion	-1	-1	-1
cell-cell junction assembly	-1	-1	-1
cell-cell junction maintenance	-1	-1	-1
cell-cell junction organization	-1	-1	-1
cell-cell recognition	0.0463731	-0.401383	-0.428298
cell-cell signaling	-1	-1	-1
cell-cell signaling by wnt	-1	-1	-1
cell-cell signaling involved in cardiac conduction	-1	-1	-1
cell-matrix adhesion	-1	-1	-1
cell-matrix adhesion involved in ameboidal cell migration	-1	-1	-1
cell-substrate adhesion	-0.477668	0.803077	0.739368
cell-substrate junction assembly	-1	-1	-1
cellular aldehyde metabolic process	-0.994194	-0.952251	0.94692
cellular amide catabolic process	-1	-1	-1
cellular amide metabolic process	1.03738e-12	0.682253	-3.29138e-10
cellular amino acid biosynthetic process	-1	-1	-1
cellular amino acid catabolic process	-1	-1	-1
cellular amino acid metabolic process	-1	-1	-1
cellular aromatic compound metabolic process	-1	-1	-1
cellular biogenic amine metabolic process	-1	-1	-1
cellular calcium ion homeostasis	-1	-1	-1
cellular carbohydrate catabolic process	-1	-1	-1
cellular carbohydrate metabolic process	-0.384474	0.0389748	-0.17003
cellular cation homeostasis	-0.000187652	-0.1854	1.0013e-05
cellular chemical homeostasis	-7.85468e-07	-0.00211315	7.03944e-13
cellular chloride ion homeostasis	-1	-1	-1
cellular component assembly	-1	-1	-1
cellular component disassembly involved in execution phase of apoptosis	-1	-1	-1
cellular component maintenance	-1	-1	-1
cellular copper ion homeostasis	-1	-1	-1
cellular defense response	-0.121458	-0.0140078	0.000168798
cellular detoxification	-0.00223497	0.0194181	0.877752
cellular detoxification of aldehyde	-1	-1	-1
cellular detoxification of nitrogen compound	-1	-1	-1
cellular extravasation	-0.00026078	-0.00361961	2.65311e-09
cellular glucose homeostasis	0.0463731	-0.401383	-0.428298
cellular glucuronidation	-1	-1	-1
cellular heat acclimation	-0.615624	-0.401383	0.20674
cellular homeostasis	-3.089e-29	-7.2238e-11	1.66622e-56
cellular hyperosmotic response	-1	-1	-1
cellular hyperosmotic salinity response	-1	-1	-1
cellular hypotonic response	-0.477668	-0.235306	0.0741566
cellular hypotonic salinity response	-1	-1	-1
cellular ion homeostasis	-0.00295801	-0.565378	0.00244479
cellular iron ion homeostasis	-0.0269389	0.500984	0.253515
cellular ketone body metabolic process	-1	-1	-1
cellular ketone metabolic process	-1	-1	-1
cellular lipid catabolic process	-1	-1	-1
cellular lipid metabolic process	-1	-1	-1
cellular localization	-1	-1	-1
cellular macromolecule biosynthetic process	-1	-1	-1
cellular macromolecule catabolic process	0.0049969	0.49129	-0.00262102
cellular magnesium ion homeostasis	-1	-1	-1
cellular metabolic process	-1	-1	-1
cellular metal ion homeostasis	-0.261494	-0.332881	0.0568182
cellular modified amino acid catabolic process	-1	-1	-1
cellular modified amino acid metabolic process	-1	-1	-1
cellular nitrogen compound metabolic process	-1	-1	-1
cellular oligosaccharide catabolic process	-1	-1	-1
cellular oxidant detoxification	-0.00434988	0.699458	0.0501484
cellular phosphate ion homeostasis	-1	-1	-1
cellular pigment accumulation	-1	-1	-1
cellular pigmentation	-1	-1	-1
cellular polysaccharide biosynthetic process	-1	-1	-1
cellular potassium ion homeostasis	-1	-1	-1
cellular process	-1	-1	-1
cellular process regulating host cell cycle in response to virus	-1	-1	-1
cellular protein catabolic process	-0.0122406	-0.00631556	1.38832e-06
cellular protein localization	-1	-1	-1
cellular protein metabolic process	-1	-1	-1
cellular protein modification process	-1	-1	-1
cellular protein-containing complex assembly	1.3716e-82	-0.790241	-8.3818e-55
cellular protein-containing complex localization	-1	-1	-1
cellular respiration	0.00200491	0.0367839	-3.19589e-06
cellular response to 2,3,7,8-tetrachlorodibenzodioxine	-1	-1	-1
cellular response to ATP	-1	-1	-1
cellular response to BMP stimulus	-1	-1	-1
cellular response to DNA damage stimulus	0.00397816	-0.256861	-0.220399
cellular response to L-arginine	-1	-1	-1
cellular response to L-glutamate	-0.615624	-0.401383	0.20674
cellular response to L-glutamine	-0.315247	-0.0932386	0.0115523
cellular response to Thyroglobulin triiodothyronine	-1	-1	-1
cellular response to UV	0.0463731	-0.401383	-0.428298
cellular response to UV-A	-1	-1	-1
cellular response to UV-B	-1	-1	-1
cellular response to UV-C	-1	-1	-1
cellular response to X-ray	-0.499609	-0.626468	0.294376
cellular response to acetylcholine	-1	-1	-1
cellular response to acidic pH	-1	-1	-1
cellular response to actinomycin D	-0.384474	-0.778775	0.316983
cellular response to alkaline pH	-1	-1	-1
cellular response to alkaloid	-1	-1	-1
cellular response to amine stimulus	-1	-1	-1
cellular response to amino acid starvation	-1	-1	-1
cellular response to amino acid stimulus	-0.183938	0.105572	-0.587348
cellular response to ammonium ion	0.668784	-0.673253	0.940879
cellular response to amyloid-beta	0.79092	0.358661	-0.251356
cellular response to angiotensin	0.292073	-0.235306	0.739368
cellular response to antibiotic	0.000673059	-0.721417	-0.0146636
cellular response to arsenic-containing substance	0.626857	0.480309	-0.265035
cellular response to arsenite ion	-1	-1	-1
cellular response to bacterial lipopeptide	-0.261494	-0.952251	0.324309
cellular response to bile acid	-1	-1	-1
cellular response to bleomycin	-1	-1	-1
cellular response to brain-derived neurotrophic factor stimulus	-1	-1	-1
cellular response to cAMP	-0.360916	0.780437	0.637878
cellular response to cGMP	-1	-1	-1
cellular response to cadmium ion	0.808057	0.171212	-0.113091
cellular response to caffeine	-1	-1	-1
cellular response to calcium ion	0.0265361	-0.303493	-0.431575
cellular response to camptothecin	-1	-1	-1
cellular response to carbohydrate stimulus	0.0463731	-0.401383	-0.428298
cellular response to catecholamine stimulus	-1	-1	-1
cellular response to cell-matrix adhesion	-1	-1	-1
cellular response to chemokine	-0.682667	-0.834589	0.583646
cellular response to cholesterol	-1	-1	-1
cellular response to chromate	-1	-1	-1
cellular response to cisplatin	-1	-1	-1
cellular response to cobalt ion	-1	-1	-1
cellular response to cocaine	-1	-1	-1
cellular response to cold	-0.717546	-0.287579	0.169475
cellular response to copper ion	-1	-1	-1
cellular response to corticosteroid stimulus	0.0361002	-0.73845	-0.164898
cellular response to corticosterone stimulus	-1	-1	-1
cellular response to corticotropin-releasing hormone stimulus	-1	-1	-1
cellular response to cycloheximide	0.402941	0.40774	-0.126862
cellular response to cytokine stimulus	0.349172	7.60393e-26	-3.89486e-30
cellular response to decreased oxygen levels	-0.499609	0.0262632	-0.0906278
cellular response to dexamethasone stimulus	-1	-1	-1
cellular response to diacyl bacterial lipopeptide	-2.55722e-09	-0.23485	9.95886e-10
cellular response to diamide	-1	-1	-1
cellular response to dopamine	0.13359	-0.493254	-0.587348
cellular response to drug	0.0637419	-0.510593	-0.388811
cellular response to dsDNA	-1	-1	-1
cellular response to dsRNA	-0.384474	0.372517	-0.852669
cellular response to electrical stimulus	-1	-1	-1
cellular response to epidermal growth factor stimulus	4.35549e-16	-0.000685464	-0.00110887
cellular response to epinephrine stimulus	-1	-1	-1
cellular response to erythropoietin	-1	-1	-1
cellular response to estradiol stimulus	-1	-1	-1
cellular response to estrogen stimulus	-0.615624	-0.401383	0.20674
cellular response to ethanol	-0.384474	0.0389748	-0.17003
cellular response to exogenous dsRNA	-0.183938	0.105572	-0.587348
cellular response to extracellular stimulus	-0.233406	1.58625e-05	-0.000711526
cellular response to fatty acid	-1	-1	-1
cellular response to fibroblast growth factor stimulus	0.000112415	-0.0397819	-0.270588
cellular response to fluid shear stress	-0.994194	0.396123	-0.393942
cellular response to folic acid	-1	-1	-1
cellular response to follicle-stimulating hormone stimulus	-1	-1	-1
cellular response to forskolin	-1	-1	-1
cellular response to fructose stimulus	-1	-1	-1
cellular response to gamma radiation	0.00801109	-0.626468	-0.0906278
cellular response to glucagon stimulus	-1	-1	-1
cellular response to glucocorticoid stimulus	0.000153458	-0.132591	-0.110261
cellular response to glucose starvation	-0.0676812	0.364307	0.556894
cellular response to glucose stimulus	-0.615624	0.233342	-0.428298
cellular response to gonadotropin stimulus	-1	-1	-1
cellular response to gonadotropin-releasing hormone	-1	-1	-1
cellular response to granulocyte macrophage colony-stimulating factor stimulus	5.05789e-06	-0.364977	-0.00448115
cellular response to growth factor stimulus	5.98399e-35	-9.07303e-10	-7.36307e-05
cellular response to heat	-0.0528637	0.493558	0.366891
cellular response to heparin	-1	-1	-1
cellular response to hepatocyte growth factor stimulus	-1	-1	-1
cellular response to high density lipoprotein particle stimulus	-1	-1	-1
cellular response to histamine	-1	-1	-1
cellular response to hormone stimulus	0.00227412	0.509984	-0.0014686
cellular response to hydrogen peroxide	0.312583	0.549638	-0.150655
cellular response to hydrogen sulfide	-1	-1	-1
cellular response to hydroperoxide	-0.0434863	0.897174	0.125376
cellular response to hydroxyurea	-1	-1	-1
cellular response to hyperoxia	-1	-1	-1
cellular response to hypoxia	0.0463731	-0.401383	-0.428298
cellular response to increased oxygen levels	-0.615624	-0.401383	0.20674
cellular response to indole-3-methanol	-1	-1	-1
cellular response to inorganic substance	0.408633	0.969081	-0.471554
cellular response to insulin stimulus	-0.0175961	0.777456	0.0949474
cellular response to insulin-like growth factor stimulus	-1	-1	-1
cellular response to interferon-alpha	0.292073	-0.235306	0.739368
cellular response to interferon-beta	-0.0184756	0.0108439	-0.524416
cellular response to interferon-gamma	-3.86513e-12	1.44764e-06	0.398417
cellular response to interleukin-1	-1	-1	-1
cellular response to interleukin-12	-1	-1	-1
cellular response to interleukin-13	-1	-1	-1
cellular response to interleukin-3	-0.615624	0.233342	-0.428298
cellular response to interleukin-4	0.000372335	-0.731125	-0.00975616
cellular response to interleukin-6	-1	-1	-1
cellular response to interleukin-7	-0.0112453	0.350282	0.25285
cellular response to ionizing radiation	-0.464373	0.101364	-0.291585
cellular response to ionomycin	-1	-1	-1
cellular response to iron ion	-1	-1	-1
cellular response to jasmonic acid stimulus	-1	-1	-1
cellular response to laminar fluid shear stress	-1	-1	-1
cellular response to lead ion	-1	-1	-1
cellular response to leptin stimulus	-1	-1	-1
cellular response to leucine	-1	-1	-1
cellular response to leucine starvation	-1	-1	-1
cellular response to leukemia inhibitory factor	-0.615624	0.233342	-0.428298
cellular response to light stimulus	0.0463731	-0.401383	-0.428298
cellular response to lipid	-2.19454e-06	0.338267	0.00337025
cellular response to lipopolysaccharide	-2.78368e-19	0.0693182	2.72913e-08
cellular response to lipoteichoic acid	-1.46376e-07	-0.000652395	7.27257e-15
cellular response to lithium ion	-1	-1	-1
cellular response to low-density lipoprotein particle stimulus	-1.0798e-06	-0.09043	1.00208e-08
cellular response to luteinizing hormone stimulus	-1	-1	-1
cellular response to macrophage colony-stimulating factor stimulus	-1	-1	-1
cellular response to magnesium ion	-1	-1	-1
cellular response to magnetism	-1	-1	-1
cellular response to manganese ion	-0.477668	0.0918853	-0.262601
cellular response to mechanical stimulus	-0.499609	0.848882	0.716303
cellular response to menadione	-1	-1	-1
cellular response to mercury ion	-1	-1	-1
cellular response to metal ion	0.00770481	0.453538	-0.00314088
cellular response to mineralocorticoid stimulus	-1	-1	-1
cellular response to misfolded protein	-1	-1	-1
cellular response to molecule of bacterial origin	-6.58252e-17	0.149951	5.7615e-08
cellular response to molecule of fungal origin	0.000806783	-0.0321949	-0.553038
cellular response to morphine	-1	-1	-1
cellular response to muramyl dipeptide	-0.477668	0.803077	0.739368
cellular response to mycophenolic acid	-1	-1	-1
cellular response to mycotoxin	-1	-1	-1
cellular response to nerve growth factor stimulus	1.72321e-08	-0.00655266	-0.0582223
cellular response to nicotine	-1	-1	-1
cellular response to nitric oxide	-1	-1	-1
cellular response to nitrogen starvation	-1	-1	-1
cellular response to nitrosative stress	-1	-1	-1
cellular response to norepinephrine stimulus	-1	-1	-1
cellular response to nutrient	-0.615624	-0.401383	0.20674
cellular response to nutrient levels	-0.0733012	0.308291	0.656515
cellular response to oleic acid	-1	-1	-1
cellular response to organic cyclic compound	-0.536869	0.90223	0.700619
cellular response to organic substance	-1	-1	-1
cellular response to organonitrogen compound	-4.39835e-12	-0.476586	1.32589e-10
cellular response to osmotic stress	0.253745	0.541117	-0.119112
cellular response to oxidative stress	0.175439	-3.95956e-07	5.97187e-05
cellular response to oxidised low-density lipoprotein particle stimulus	-0.250425	-0.0187992	0.00088799
cellular response to oxygen levels	-0.98838	0.213561	-0.212628
cellular response to oxygen-glucose deprivation	-0.615624	0.233342	-0.428298
cellular response to pH	-1	-1	-1
cellular response to parathyroid hormone stimulus	-1	-1	-1
cellular response to peptide	-1.06488e-06	0.882902	0.000108523
cellular response to peptide hormone stimulus	-0.0208882	-0.419195	0.00652176
cellular response to peptidoglycan	-1	-1	-1
cellular response to phorbol 13-acetate 12-myristate	-1	-1	-1
cellular response to phosphate starvation	-1	-1	-1
cellular response to platelet-derived growth factor stimulus	-1	-1	-1
cellular response to potassium ion	-1	-1	-1
cellular response to potassium ion starvation	-1	-1	-1
cellular response to progesterone stimulus	-1	-1	-1
cellular response to prostaglandin D stimulus	-1	-1	-1
cellular response to prostaglandin E stimulus	-1	-1	-1
cellular response to prostaglandin stimulus	-1	-1	-1
cellular response to purine-containing compound	-1	-1	-1
cellular response to radiation	0.217261	-0.523945	-0.710069
cellular response to reactive nitrogen species	-0.477668	0.803077	0.739368
cellular response to reactive oxygen species	0.0208587	-0.0305197	0.775597
cellular response to redox state	-1	-1	-1
cellular response to retinoic acid	-1	-1	-1
cellular response to salt stress	0.0463731	-0.401383	-0.428298
cellular response to sodium arsenite	-1	-1	-1
cellular response to sorbitol	-1	-1	-1
cellular response to starvation	-0.196094	0.693266	0.50542
cellular response to staurosporine	-1	-1	-1
cellular response to steroid hormone stimulus	0.099069	-0.834201	-0.251356
cellular response to sterol	-1	-1	-1
cellular response to sterol depletion	-1	-1	-1
cellular response to superoxide	-1	-1	-1
cellular response to temperature stimulus	-1	-1	-1
cellular response to testosterone stimulus	-1	-1	-1
cellular response to tetrahydrofolate	-1	-1	-1
cellular response to thapsigargin	-1	-1	-1
cellular response to thyroid hormone stimulus	-0.00288738	0.0021827	-0.518678
cellular response to thyroxine stimulus	-1	-1	-1
cellular response to topologically incorrect protein	-0.21866	0.66574	0.564378
cellular response to toxic substance	0.876395	0.872905	-0.771832
cellular response to transforming growth factor beta stimulus	0.292073	-0.235306	0.739368
cellular response to triacyl bacterial lipopeptide	-0.315247	0.171212	-0.577559
cellular response to trichostatin A	-0.615624	0.233342	-0.428298
cellular response to tumor cell	-1	-1	-1
cellular response to tumor necrosis factor	-0.384474	-0.778775	0.316983
cellular response to unfolded protein	-0.165792	0.333477	0.8703
cellular response to vascular endothelial growth factor stimulus	-1	-1	-1
cellular response to vasopressin	-1	-1	-1
cellular response to virus	-1.27721e-05	0.0593408	0.0915062
cellular response to vitamin	-1	-1	-1
cellular response to vitamin D	-1	-1	-1
cellular response to vitamin E	-1	-1	-1
cellular response to vitamin K	-1	-1	-1
cellular response to water deprivation	-1	-1	-1
cellular response to xenobiotic stimulus	-1	-1	-1
cellular response to zinc ion	-1	-1	-1
cellular response to zinc ion starvation	-1	-1	-1
cellular senescence	-1	-1	-1
cellular sodium ion homeostasis	-1	-1	-1
cellular sphingolipid homeostasis	-1	-1	-1
cellular stress response to acid chemical	-1	-1	-1
cellular triglyceride homeostasis	-1	-1	-1
cellular water homeostasis	-1	-1	-1
cellular zinc ion homeostasis	-1	-1	-1
central nervous system development	-1	-1	-1
central nervous system morphogenesis	-1	-1	-1
central nervous system myelin formation	-1	-1	-1
central nervous system myelin maintenance	-1	-1	-1
central nervous system myelination	-1	-1	-1
central nervous system neuron axonogenesis	-0.477668	0.803077	0.739368
central nervous system neuron development	-1	-1	-1
central nervous system neuron differentiation	-1	-1	-1
central nervous system projection neuron axonogenesis	-1	-1	-1
central nervous system vasculogenesis	-1	-1	-1
central tolerance induction	-1	-1	-1
centriole assembly	-1	-1	-1
centriole elongation	-1	-1	-1
centriole replication	-1	-1	-1
centriole-centriole cohesion	-1	-1	-1
centrosome cycle	-1	-1	-1
centrosome duplication	-1	-1	-1
centrosome localization	0.144357	-0.35078	-0.79593
centrosome separation	-1	-1	-1
centrosome-templated microtubule nucleation	-1	-1	-1
ceramide 1-phosphate transport	-1	-1	-1
ceramide biosynthetic process	-1	-1	-1
ceramide catabolic process	-0.677614	-0.416134	0.243963
ceramide metabolic process	-1	-1	-1
ceramide phosphoethanolamine biosynthetic process	-1	-1	-1
ceramide translocation	-1	-1	-1
ceramide transport	-1	-1	-1
cerebellar Purkinje cell differentiation	-1	-1	-1
cerebellar Purkinje cell layer development	-1	-1	-1
cerebellar Purkinje cell layer maturation	-1	-1	-1
cerebellar Purkinje cell layer morphogenesis	-1	-1	-1
cerebellar Purkinje cell layer structural organization	-1	-1	-1
cerebellar Purkinje cell-granule cell precursor cell signaling involved in regulation of granule cell precursor cell proliferation	-1	-1	-1
cerebellar cortex development	-1	-1	-1
cerebellar cortex formation	-1	-1	-1
cerebellar cortex morphogenesis	-1	-1	-1
cerebellar granular layer development	-1	-1	-1
cerebellar granule cell differentiation	-1	-1	-1
cerebellar granule cell precursor proliferation	-1	-1	-1
cerebellar granule cell precursor tangential migration	-1	-1	-1
cerebellar neuron development	-1	-1	-1
cerebellum development	-1	-1	-1
cerebellum morphogenesis	-1	-1	-1
cerebellum structural organization	-1	-1	-1
cerebral cortex GABAergic interneuron differentiation	-1	-1	-1
cerebral cortex GABAergic interneuron fate commitment	-1	-1	-1
cerebral cortex GABAergic interneuron migration	-1	-1	-1
cerebral cortex cell migration	-1	-1	-1
cerebral cortex development	-0.615624	0.233342	-0.428298
cerebral cortex neuron differentiation	-1	-1	-1
cerebral cortex radial glia guided migration	0.0463731	-0.401383	-0.428298
cerebral cortex radially oriented cell migration	-1	-1	-1
cerebral cortex regionalization	-1	-1	-1
cerebral cortex tangential migration	-1	-1	-1
cerebrospinal fluid circulation	-1	-1	-1
cerebrospinal fluid secretion	-1	-1	-1
cervix development	-1	-1	-1
chaperone cofactor-dependent protein refolding	-0.559136	-0.0699855	0.0206453
chaperone-mediated autophagy	-0.384474	-0.778775	0.316983
chaperone-mediated protein complex assembly	-1.90168e-07	-0.00562423	1.31798e-12
chaperone-mediated protein folding	-4.15413e-09	-0.217857	1.13537e-09
chaperone-mediated protein transport	-0.615624	-0.401383	0.20674
chaperone-mediated protein transport involved in chaperone-mediated autophagy	-1	-1	-1
chemical homeostasis	-1	-1	-1
chemical homeostasis within a tissue	-1	-1	-1
chemical synaptic transmission	-1	-1	-1
chemoattraction of axon	-1	-1	-1
chemokine (C-C motif) ligand 2 secretion	-1	-1	-1
chemokine (C-C motif) ligand 21 signaling pathway	-0.615624	0.233342	-0.428298
chemokine (C-X-C motif) ligand 12 signaling pathway	-0.615624	-0.401383	0.20674
chemokine production	-0.315247	-0.507375	0.134123
chemokine secretion	-1	-1	-1
chemokine-mediated signaling pathway	-1	-1	-1
chemorepulsion involved in interneuron migration from the subpallium to the cortex	-1	-1	-1
chemorepulsion involved in postnatal olfactory bulb interneuron migration	-1	-1	-1
chemorepulsion of axon	-1	-1	-1
chemorepulsion of dopaminergic neuron axon	-1	-1	-1
chemosensory behavior	-1	-1	-1
chemotaxis	-4.70931e-43	-1.39924e-19	2.61193e-93
chiasma assembly	-1	-1	-1
chitin catabolic process	-1	-1	-1
chitin metabolic process	-1	-1	-1
chloride ion homeostasis	-1	-1	-1
chloride transmembrane transport	-1	-1	-1
chloride transport	-1	-1	-1
cholecystokinin signaling pathway	-1	-1	-1
cholesterol biosynthetic process	-0.261494	0.396123	0.94692
cholesterol biosynthetic process via desmosterol	-1	-1	-1
cholesterol biosynthetic process via lathosterol	-1	-1	-1
cholesterol catabolic process	-1	-1	-1
cholesterol efflux	-1	-1	-1
cholesterol esterification	-1	-1	-1
cholesterol homeostasis	-1	-1	-1
cholesterol import	-1	-1	-1
cholesterol metabolic process	-0.615624	-0.401383	0.20674
cholesterol transport	-0.615624	0.233342	-0.428298
choline catabolic process	-1	-1	-1
choline metabolic process	-1	-1	-1
choline transport	-1	-1	-1
chondroblast differentiation	-1	-1	-1
chondrocyte development	-1	-1	-1
chondrocyte development involved in endochondral bone morphogenesis	-1	-1	-1
chondrocyte differentiation	-1	-1	-1
chondrocyte differentiation involved in endochondral bone morphogenesis	-1	-1	-1
chondrocyte hypertrophy	-1	-1	-1
chondrocyte proliferation	-1	-1	-1
chondroitin sulfate biosynthetic process	-1	-1	-1
chondroitin sulfate catabolic process	-1	-1	-1
chondroitin sulfate metabolic process	-0.615624	0.233342	-0.428298
chondroitin sulfate proteoglycan biosynthetic process	-1	-1	-1
chondroitin sulfate proteoglycan biosynthetic process, polysaccharide chain biosynthetic process	-1	-1	-1
chordate embryonic development	0.568409	-0.146057	0.316983
chorio-allantoic fusion	-1	-1	-1
chorion development	-1	-1	-1
chorionic trophoblast cell differentiation	-1	-1	-1
chromatin assembly	-0.615624	0.233342	-0.428298
chromatin assembly or disassembly	-0.477668	0.803077	0.739368
chromatin maintenance	-1	-1	-1
chromatin organization	0.0016191	-0.000507582	0.357437
chromatin remodeling	0.00839325	-0.00954383	0.65218
chromatin silencing	-1	-1	-1
chromatin silencing at centromere	-1	-1	-1
chromatin silencing at rDNA	-0.615624	-0.401383	0.20674
chromatin silencing at telomere	-1	-1	-1
chromatin silencing by small RNA	-1	-1	-1
chromatin-mediated maintenance of transcription	-1	-1	-1
chromosome breakage	-1	-1	-1
chromosome condensation	-0.615624	0.233342	-0.428298
chromosome localization to nuclear envelope involved in homologous chromosome segregation	-1	-1	-1
chromosome organization	-0.142561	0.142372	-0.782431
chromosome organization involved in meiotic cell cycle	-1	-1	-1
chromosome segregation	-0.615624	0.233342	-0.428298
chromosome separation	-1	-1	-1
chronic inflammatory response	-1	-1	-1
chronic inflammatory response to antigenic stimulus	-1	-1	-1
chronological cell aging	-1	-1	-1
chylomicron assembly	-1	-1	-1
chylomicron remnant clearance	-1	-1	-1
chylomicron remodeling	-1	-1	-1
ciliary basal body organization	-1	-1	-1
ciliary basal body-plasma membrane docking	-1	-1	-1
ciliary body morphogenesis	-1	-1	-1
ciliary neurotrophic factor-mediated signaling pathway	-1	-1	-1
ciliary receptor clustering involved in smoothened signaling pathway	-1	-1	-1
cilium assembly	-1	-1	-1
cilium movement	-1	-1	-1
cilium movement involved in cell motility	-1	-1	-1
cilium organization	-1	-1	-1
cilium-dependent cell motility	-1	-1	-1
circadian behavior	-1	-1	-1
circadian regulation of gene expression	-0.21866	-0.691121	0.156957
circadian regulation of translation	-1	-1	-1
circadian rhythm	0.808057	0.724318	-0.577559
circadian sleep/wake cycle	-1	-1	-1
circadian sleep/wake cycle process	-1	-1	-1
circadian sleep/wake cycle, REM sleep	-1	-1	-1
circadian temperature homeostasis	-1	-1	-1
circulatory system development	-1	-1	-1
cis assembly of pre-catalytic spliceosome	-1	-1	-1
citrate metabolic process	-0.832373	0.66574	-0.792798
citrate transport	-1	-1	-1
citrulline biosynthetic process	-1	-1	-1
citrulline metabolic process	-1	-1	-1
clathrin coat assembly	-0.188136	0.129185	-0.652137
clathrin coat disassembly	-1	-1	-1
clathrin-coated pit assembly	-1	-1	-1
clathrin-dependent endocytosis	-0.00782427	-0.19908	0.000482601
cleavage furrow formation	-1	-1	-1
cleavage furrow ingression	-1	-1	-1
cleavage in ITS2 between 5.8S rRNA and LSU-rRNA of tricistronic rRNA transcript (SSU-rRNA, 5.8S rRNA, LSU-rRNA)	-1	-1	-1
cleavage involved in rRNA processing	-1	-1	-1
cloacal septation	-1	-1	-1
closure of optic fissure	-1	-1	-1
club cell differentiation	-1	-1	-1
clustering of voltage-gated potassium channels	-1	-1	-1
clustering of voltage-gated sodium channels	-1	-1	-1
co-translational protein modification	-1	-1	-1
coagulation	-2.27286e-10	-0.0222544	4.80079e-14
cobalamin biosynthetic process	-1	-1	-1
cobalamin metabolic process	-1	-1	-1
cobalamin transport	-1	-1	-1
cobalt ion transport	-1	-1	-1
cochlea development	-1	-1	-1
cochlea morphogenesis	-1	-1	-1
cochlear nucleus development	-1	-1	-1
coenzyme A biosynthetic process	-0.261494	-0.332881	0.0568182
coenzyme A metabolic process	-0.615624	-0.401383	0.20674
coenzyme A transmembrane transport	-1	-1	-1
coenzyme biosynthetic process	-1	-1	-1
cofactor metabolic process	-0.477668	0.803077	0.739368
cofactor transport	-1	-1	-1
cognition	0.808057	0.724318	-0.577559
cohesin loading	-1	-1	-1
cold acclimation	-1	-1	-1
collagen biosynthetic process	-1	-1	-1
collagen catabolic process	-1	-1	-1
collagen fibril organization	-1	-1	-1
collagen metabolic process	-1	-1	-1
collagen-activated signaling pathway	-1	-1	-1
collagen-activated tyrosine kinase receptor signaling pathway	-1	-1	-1
collateral sprouting	0.0443809	-0.778775	-0.17003
collateral sprouting in absence of injury	-1	-1	-1
collecting duct development	-1	-1	-1
columnar/cuboidal epithelial cell development	-1	-1	-1
comma-shaped body morphogenesis	-1	-1	-1
commissural neuron axon guidance	-1	-1	-1
commitment of neuronal cell to specific neuron type in forebrain	-1	-1	-1
common bile duct development	-1	-1	-1
common myeloid progenitor cell proliferation	-1	-1	-1
common-partner SMAD protein phosphorylation	-1	-1	-1
compartment pattern specification	-1	-1	-1
complement activation	-5.40623e-20	-0.0835472	1.49423e-20
complement activation, alternative pathway	-1	-1	-1
complement activation, classical pathway	-3.33631e-13	0.25969	1.18996e-06
complement activation, lectin pathway	-1	-1	-1
complement component C5a signaling pathway	-1	-1	-1
complement receptor mediated signaling pathway	-0.112203	-0.170761	0.00705307
complement-dependent cytotoxicity	-1	-1	-1
complement-mediated synapse pruning	-1	-1	-1
condensed mesenchymal cell proliferation	-1	-1	-1
conditioned taste aversion	-1	-1	-1
connective tissue development	-1	-1	-1
connective tissue replacement involved in inflammatory response wound healing	-0.384474	-0.778775	0.316983
constitutive secretory pathway	-1	-1	-1
contact inhibition	-1	-1	-1
convergent extension	-1	-1	-1
convergent extension involved in axis elongation	-1	-1	-1
convergent extension involved in gastrulation	-1	-1	-1
convergent extension involved in neural plate elongation	-1	-1	-1
convergent extension involved in organogenesis	-1	-1	-1
copper ion export	-1	-1	-1
copper ion homeostasis	-0.477668	0.803077	0.739368
copper ion import	-1	-1	-1
copper ion transmembrane transport	-1	-1	-1
copper ion transport	-1	-1	-1
copulation	-1	-1	-1
cornea development in camera-type eye	-1	-1	-1
corneocyte development	-1	-1	-1
cornification	-1	-1	-1
cornified envelope assembly	-0.384474	0.372517	-0.852669
coronary artery morphogenesis	-1	-1	-1
coronary vasculature development	-1	-1	-1
coronary vasculature morphogenesis	-1	-1	-1
coronary vein morphogenesis	-1	-1	-1
corpus callosum development	-1	-1	-1
corpus callosum morphogenesis	-1	-1	-1
cortical actin cytoskeleton organization	-0.250571	-0.99006	0.337476
cortical cytoskeleton organization	-0.0816325	0.381503	0.582881
cortical microtubule organization	-0.699655	0.934081	0.814871
corticospinal tract morphogenesis	-1	-1	-1
corticotropin hormone secreting cell differentiation	-1	-1	-1
cortisol biosynthetic process	-1	-1	-1
cortisol metabolic process	-1	-1	-1
cotranslational protein targeting to membrane	0.128572	-0.174297	0.902603
coumarin catabolic process	-1	-1	-1
coumarin metabolic process	-1	-1	-1
covalent chromatin modification	-0.213376	-0.0115801	0.000344479
cranial ganglion development	-1	-1	-1
cranial nerve development	-1	-1	-1
cranial skeletal system development	-1	-1	-1
cranial suture morphogenesis	-1	-1	-1
craniofacial suture morphogenesis	-1	-1	-1
creatine biosynthetic process	-1	-1	-1
creatine metabolic process	-1	-1	-1
creatine transmembrane transport	-1	-1	-1
cristae formation	-1.88633e-05	0.000273794	-0.875151
cross-receptor inhibition within G protein-coupled receptor heterodimer	-1	-1	-1
cuticle development	-1	-1	-1
cyanate catabolic process	-1	-1	-1
cyclic nucleotide catabolic process	-1	-1	-1
cyclic purine nucleotide metabolic process	-1	-1	-1
cyclic-nucleotide-mediated signaling	-1	-1	-1
cyclooxygenase pathway	-1	-1	-1
cysteine biosynthetic process	-1	-1	-1
cysteine biosynthetic process from serine	-1	-1	-1
cysteine biosynthetic process via cystathionine	-1	-1	-1
cysteine metabolic process	-1	-1	-1
cysteine transport	-1	-1	-1
cysteinyl-tRNA aminoacylation	-1	-1	-1
cytidine deamination	-1	-1	-1
cytidine to uridine editing	-1	-1	-1
cytochrome complex assembly	-0.477668	0.0918853	-0.262601
cytokine biosynthetic process	-1	-1	-1
cytokine metabolic process	-1	-1	-1
cytokine production	-0.593249	0.252351	-0.472758
cytokine production involved in immune response	-1	-1	-1
cytokine production involved in inflammatory response	-1	-1	-1
cytokine secretion	-1.75906e-05	0.00273125	0.613121
cytokine secretion involved in immune response	-1	-1	-1
cytokine-mediated signaling pathway	-2.43653e-05	0.000237355	-0.809242
cytokinetic process	-0.236229	-0.0187176	0.000795385
cytolysis	0.79092	0.358661	-0.251356
cytolysis in other organism	-1	-1	-1
cytolysis in other organism involved in symbiotic interaction	-1	-1	-1
cytoplasm organization	-0.615624	0.233342	-0.428298
cytoplasm to vacuole transport by the Cvt pathway	-1	-1	-1
cytoplasmic actin-based contraction involved in cell motility	-1	-1	-1
cytoplasmic mRNA processing body assembly	-1	-1	-1
cytoplasmic microtubule organization	-0.987006	0.785128	-0.793004
cytoplasmic pattern recognition receptor signaling pathway	-0.41241	9.71723e-05	-0.00108373
cytoplasmic pattern recognition receptor signaling pathway in response to virus	-1	-1	-1
cytoplasmic sequestering of NF-kappaB	-0.871883	0.132565	-0.164898
cytoplasmic sequestering of protein	-0.983552	0.426286	-0.430768
cytoplasmic sequestering of transcription factor	-0.699655	0.105572	-0.186998
cytoplasmic translation	3.87087e-19	0.344618	-8.6693e-17
cytoplasmic translational initiation	0.0556342	-0.393085	-0.476022
cytoplasmic translational termination	-1	-1	-1
cytosine metabolic process	-1	-1	-1
cytoskeletal anchoring at nuclear membrane	0.731126	-0.09772	0.16384
cytoskeletal anchoring at plasma membrane	0.136187	-0.0932386	0.637968
cytoskeleton organization	-0.0002234	-3.14402e-07	2.11908e-16
cytoskeleton-dependent cytokinesis	0.062651	-0.57406	-0.334518
cytoskeleton-dependent intracellular transport	-0.22522	0.90685	0.378459
cytosol to endoplasmic reticulum transport	-0.0957183	0.00634541	-0.164898
cytosolic calcium ion transport	-1	-1	-1
cytosolic transport	-0.00171009	-0.00300017	2.31917e-08
dATP catabolic process	-1	-1	-1
dATP metabolic process	-1	-1	-1
dGTP catabolic process	-0.615624	0.233342	-0.428298
dGTP metabolic process	-0.615624	0.233342	-0.428298
dTDP biosynthetic process	-1	-1	-1
dTMP biosynthetic process	-1	-1	-1
dTTP biosynthetic process	-1	-1	-1
dUDP biosynthetic process	-1	-1	-1
dUMP biosynthetic process	-1	-1	-1
dUMP metabolic process	-1	-1	-1
dUTP catabolic process	-1	-1	-1
daunorubicin metabolic process	-1	-1	-1
de novo centriole assembly involved in multi-ciliated epithelial cell differentiation	-1	-1	-1
deadenylation-dependent decapping of nuclear-transcribed mRNA	-1	-1	-1
deadenylation-independent decapping of nuclear-transcribed mRNA	-1	-1	-1
death-inducing signaling complex assembly	-1	-1	-1
decidualization	-0.615624	0.233342	-0.428298
defense response	-1	-1	-1
defense response to Gram-negative bacterium	-0.477668	-0.235306	0.0741566
defense response to Gram-positive bacterium	-0.0508529	0.200611	0.753558
defense response to bacterium	-3.34431e-70	-0.00299153	2.65652e-69
defense response to fungus	-0.281638	-5.25396e-05	6.41506e-07
defense response to nematode	-1	-1	-1
defense response to other organism	-1.6914e-236	1.72593e-09	1.48708e-97
defense response to protozoan	-0.196094	0.693266	0.50542
defense response to tumor cell	-1	-1	-1
defense response to virus	-5.44164e-131	2.56021e-129	-1.01282e-05
definitive erythrocyte differentiation	-1	-1	-1
definitive hemopoiesis	-0.477668	0.0918853	-0.262601
dehydroascorbic acid transport	-1	-1	-1
delamination	-1	-1	-1
deltoid tuberosity development	-1	-1	-1
demethylation	-1	-1	-1
dendrite arborization	-1	-1	-1
dendrite development	-1	-1	-1
dendrite extension	-1	-1	-1
dendrite morphogenesis	-1	-1	-1
dendrite regeneration	-1	-1	-1
dendrite self-avoidance	-1	-1	-1
dendritic cell chemotaxis	-0.615624	0.233342	-0.428298
dendritic cell dendrite assembly	-1	-1	-1
dendritic cell differentiation	-1	-1	-1
dendritic cell migration	-0.315247	0.171212	-0.577559
dendritic cell proliferation	-1	-1	-1
dendritic spine development	-1	-1	-1
dendritic spine maintenance	-1	-1	-1
dendritic spine morphogenesis	-1	-1	-1
dendritic spine organization	0.808057	-0.507375	0.637968
dendritic transport of messenger ribonucleoprotein complex	0.292073	0.803077	-0.262601
dense core granule exocytosis	-1	-1	-1
dense core granule maturation	-1	-1	-1
dense core granule priming	-1	-1	-1
dentate gyrus development	-1	-1	-1
dentinogenesis	-1	-1	-1
deoxyribonucleoside catabolic process	-1	-1	-1
deoxyribonucleoside monophosphate biosynthetic process	-1	-1	-1
deoxyribonucleoside monophosphate catabolic process	-1	-1	-1
deoxyribonucleoside triphosphate catabolic process	-1	-1	-1
deoxyribonucleoside triphosphate metabolic process	-1	-1	-1
deoxyribonucleotide biosynthetic process	-1	-1	-1
deoxyribonucleotide catabolic process	-1	-1	-1
deoxyribose phosphate catabolic process	-1	-1	-1
dephosphorylation	-1	-1	-1
dephosphorylation of RNA polymerase II C-terminal domain	-1	-1	-1
depurination	-1	-1	-1
depyrimidination	-1	-1	-1
dermatan sulfate biosynthetic process	-1	-1	-1
dermatan sulfate proteoglycan biosynthetic process	-1	-1	-1
dermatan sulfate proteoglycan metabolic process	-1	-1	-1
desensitization of G protein-coupled receptor signaling pathway	0.338441	-0.439561	-0.994695
desensitization of G protein-coupled receptor signaling pathway by arrestin	-1	-1	-1
desmosome assembly	-1	-1	-1
desmosome organization	-1	-1	-1
detection of abiotic stimulus	-1	-1	-1
detection of bacterial lipoprotein	-1	-1	-1
detection of bacterium	-1	-1	-1
detection of biotic stimulus	-1	-1	-1
detection of calcium ion	-1	-1	-1
detection of chemical stimulus	-1	-1	-1
detection of chemical stimulus involved in sensory perception	-1	-1	-1
detection of chemical stimulus involved in sensory perception of bitter taste	-1	-1	-1
detection of chemical stimulus involved in sensory perception of pain	-1	-1	-1
detection of chemical stimulus involved in sensory perception of smell	-1	-1	-1
detection of chemical stimulus involved in sensory perception of sour taste	-1	-1	-1
detection of chemical stimulus involved in sensory perception of sweet taste	-1	-1	-1
detection of chemical stimulus involved in sensory perception of taste	-1	-1	-1
detection of diacyl bacterial lipopeptide	-1	-1	-1
detection of fungus	-1	-1	-1
detection of glucose	-1	-1	-1
detection of gravity	-1	-1	-1
detection of light stimulus	-1	-1	-1
detection of light stimulus involved in visual perception	-1	-1	-1
detection of lipopolysaccharide	-1	-1	-1
detection of mechanical stimulus	-1	-1	-1
detection of mechanical stimulus involved in sensory perception	-1	-1	-1
detection of mechanical stimulus involved in sensory perception of pain	-1	-1	-1
detection of mechanical stimulus involved in sensory perception of sound	-1	-1	-1
detection of mechanical stimulus involved in sensory perception of touch	-1	-1	-1
detection of molecule of bacterial origin	-1	-1	-1
detection of muscle stretch	-1	-1	-1
detection of nodal flow	-1	-1	-1
detection of oxygen	-1	-1	-1
detection of peptidoglycan	-1	-1	-1
detection of stimulus	-1	-1	-1
detection of stimulus involved in sensory perception	-1	-1	-1
detection of temperature stimulus	-1	-1	-1
detection of temperature stimulus involved in sensory perception of pain	-1	-1	-1
detection of triacyl bacterial lipopeptide	-1	-1	-1
detection of virus	-1	-1	-1
detection of visible light	-1	-1	-1
determination of adult lifespan	-1	-1	-1
determination of bilateral symmetry	-1	-1	-1
determination of digestive tract left/right asymmetry	-1	-1	-1
determination of dorsal identity	-1	-1	-1
determination of heart left/right asymmetry	-1	-1	-1
determination of left/right asymmetry in lateral mesoderm	-1	-1	-1
determination of left/right asymmetry in nervous system	-1	-1	-1
determination of left/right symmetry	-1	-1	-1
determination of liver left/right asymmetry	-1	-1	-1
determination of pancreatic left/right asymmetry	-1	-1	-1
detoxification of copper ion	-1	-1	-1
detoxification of nitrogen compound	-1	-1	-1
development of primary female sexual characteristics	-1	-1	-1
development of primary sexual characteristics	-1	-1	-1
development of secondary female sexual characteristics	-1	-1	-1
development of secondary sexual characteristics	-1	-1	-1
developmental cell growth	0.267726	-0.952251	-0.393942
developmental growth	-0.699655	-0.493254	0.312028
developmental growth involved in morphogenesis	-1	-1	-1
developmental induction	-1	-1	-1
developmental maturation	-1	-1	-1
developmental pigmentation	-1	-1	-1
developmental process	-1	-1	-1
developmental process involved in reproduction	-1	-1	-1
diacylglycerol biosynthetic process	-1	-1	-1
diacylglycerol catabolic process	-1	-1	-1
diacylglycerol metabolic process	-1	-1	-1
diadenosine hexaphosphate catabolic process	-1	-1	-1
diadenosine pentaphosphate catabolic process	-1	-1	-1
diadenosine polyphosphate catabolic process	-1	-1	-1
diadenosine tetraphosphate biosynthetic process	-0.477668	-0.235306	0.0741566
diapedesis	-1	-1	-1
diaphragm contraction	-1	-1	-1
diaphragm development	-1	-1	-1
dibenzo-p-dioxin metabolic process	-1	-1	-1
dicarboxylic acid catabolic process	-1	-1	-1
dicarboxylic acid metabolic process	-0.615624	0.233342	-0.428298
dicarboxylic acid transport	-1	-1	-1
dichotomous subdivision of terminal units involved in lung branching	-1	-1	-1
dichotomous subdivision of terminal units involved in salivary gland branching	-1	-1	-1
diencephalon development	-1	-1	-1
diet induced thermogenesis	-1	-1	-1
digestion	-1	-1	-1
digestive system development	-1	-1	-1
digestive tract development	-1	-1	-1
digestive tract morphogenesis	-1	-1	-1
dihydrobiopterin metabolic process	-1	-1	-1
dihydrofolate metabolic process	-1	-1	-1
dimethylallyl diphosphate biosynthetic process	-1	-1	-1
dipeptide transmembrane transport	-1	-1	-1
diphosphate metabolic process	-1	-1	-1
diphosphoinositol polyphosphate metabolic process	-1	-1	-1
directional locomotion	-1	-1	-1
disaccharide metabolic process	-1	-1	-1
disruption by host of symbiont cells	-1	-1	-1
distal tubule development	-1	-1	-1
distal tubule morphogenesis	-1	-1	-1
diterpenoid metabolic process	-1	-1	-1
divalent inorganic cation transport	-1	-1	-1
divalent metal ion transport	-1	-1	-1
dolichol biosynthetic process	-1	-1	-1
dolichol metabolic process	-1	-1	-1
dolichol-linked oligosaccharide biosynthetic process	-1	-1	-1
dolichyl diphosphate biosynthetic process	-1	-1	-1
[truncated: 7,954 more rows]

## Sheet: RAGGAE Results
Rank	Regulator	#Targets	Score	Confidence interval	Standard deviation	Mean absolute deviation	Adjusted p-value	Mean correlation	Mean absolute correlation
1	RB1	229	18.41	[13.04, 21.41]	2.628	2.031	3.69e-72	0.668	0.668
6	TRIM22	238	17.25	[9.836, 21.63]	3.874	3.097	6.45e-64	0.643	0.643
7	NFE2	234	17.06	[10.05, 20.93]	3.408	2.68	1.53e-62	0.636	0.636
9	TRIM25	220	16.34	[10.37, 19.80]	2.964	2.304	2.03e-57	0.633	0.633
10	PTRF	223	16.17	[6.973, 20.69]	4.305	3.314	2.84e-56	0.621	0.621
11	SREBF2	237	15.9	[8.980, 20.56]	3.471	2.695	2.00e-54	0.620	0.620
12	STAT3	236	15.56	[9.508, 19.97]	3.268	2.564	4.26e-52	0.603	0.604
13	RUNX1	236	15.54	[9.219, 19.29]	3.276	2.498	4.93e-52	0.601	0.601
17	LMNB1	136	14.94	[10.26, 17.14]	2.171	1.675	3.96e-48	0.692	0.692
19	PPARG	181	14.6	[8.322, 18.41]	3.203	2.457	4.93e-46	0.645	0.645
20	PML	154	14.39	[9.924, 16.97]	2.309	1.781	1.14e-44	0.674	0.674
24	BACH1	237	13.13	[-0.563, 21.36]	6.748	5.595	3.25e-37	0.557	0.557
26	ZNF341	228	13.01	[2.681, 19.40]	5.18	4.15	1.48e-36	0.567	0.567
30	STAT2	232	12.28	[2.974, 18.11]	4.855	3.845	1.38e-32	0.563	0.563
31	SPI1	239	12.22	[1.779, 19.91]	5.455	4.458	2.89e-32	0.537	0.538
33	MYBL2	110	12.03	[8.113, 14.30]	1.951	1.522	2.62e-31	0.667	0.667
37	PTBP1	215	11.52	[3.725, 17.63]	4.297	3.504	1.04e-28	0.538	0.543
40	GARS	198	11.38	[1.512, 17.10]	4.763	3.771	4.76e-28	0.550	0.554
43	TCF4	130	11.2	[5.329, 14.82]	3.031	2.355	3.37e-27	0.608	0.608
45	IRF2	224	10.86	[1.218, 17.45]	5	4.011	1.34e-25	0.527	0.527
48	E2F2	64	10.72	[8.136, 11.98]	1.242	0.930	6.28e-25	0.738	0.738
51	FOSL1	232	10.56	[-1.536, 17.11]	5.624	4.474	3.07e-24	0.513	0.514
54	MGAM	217	10.13	[2.204, 15.73]	4.102	3.242	2.54e-22	0.513	0.514
56	FOXM1	229	9.725	[-2.192, 17.56]	6.068	4.962	1.50e-20	0.506	0.506
58	STAT1	238	9.668	[-2.050, 17.85]	6.062	4.996	2.51e-20	0.507	0.507
68	KLF7	232	9.236	[1.067, 18.92]	5.434	4.444	1.33e-18	0.485	0.487
69	E2F3	111	9.188	[2.985, 12.88]	3.117	2.463	2.05e-18	0.586	0.587
73	MXD1	48	8.914	[6.394, 10.16]	1.271	0.935	2.39e-17	0.717	0.717
76	E2F1	229	8.662	[-5.311, 19.02]	7.707	6.513	2.17e-16	0.485	0.485
87	DMC1	56	8.196	[4.304, 10.50]	1.941	1.53	1.01e-14	0.635	0.635
94	MAFG	226	7.685	[-6.208, 16.48]	6.998	5.708	5.79e-13	0.461	0.462
98	MLX	220	7.467	[-6.560, 17.53]	7.482	6.281	2.97e-12	0.467	0.468
101	VDR	112	7.179	[-1.858, 12.81]	4.631	3.808	2.43e-11	0.526	0.526
105	IKZF1	239	6.924	[-1.410, 14.09]	4.638	3.645	1.48e-10	0.420	0.436
109	ZNF239	229	6.807	[-5.921, 19.43]	7.902	6.511	3.25e-10	0.458	0.459
110	GTF2B	118	6.777	[-0.746, 11.42]	3.645	2.907	3.95e-10	0.515	0.521
111	FOXP2	231	6.65	[-7.035, 16.58]	7.128	5.851	9.39e-10	0.434	0.439
112	PTTG1	223	6.606	[-6.589, 13.90]	6.402	5.267	1.25e-9	0.440	0.443
113	GATAD2A	207	6.521	[-6.048, 16.38]	6.717	5.486	2.19e-9	0.451	0.456
114	ZFP69B	230	6.497	[-4.928, 15.02]	6.132	4.949	2.55e-9	0.449	0.451
119	RBL1	71	6.205	[-0.893, 10.72]	3.466	2.858	1.63e-8	0.548	0.548
120	ZSCAN23	227	6.119	[-7.635, 14.72]	6.662	5.331	2.78e-8	0.437	0.444
122	EZH2	240	5.975	[-6.974, 16.39]	7.283	6.1	6.69e-8	0.429	0.431
129	MAZ	237	5.597	[-3.245, 13.82]	5.276	4.151	6.01e-7	0.411	0.417
132	ZNF547	224	5.445	[-6.512, 17.70]	7.449	6.248	1.39e-6	0.445	0.445
143	HOXA10	49	4.994	[-0.890, 8.457]	2.829	2.237	1.47e-5	0.547	0.547
145	SMARCA4	234	4.964	[-4.148, 14.28]	5.73	4.624	1.69e-5	0.397	0.404
148	ELF4	234	4.833	[-7.514, 16.98]	7.634	6.433	3.23e-5	0.429	0.430
151	YAP1	146	4.687	[-5.151, 13.02]	5.598	4.585	6.52e-5	0.433	0.437
155	E2F5	215	4.571	[-8.077, 15.90]	7.468	6.221	1.11e-4	0.433	0.433
156	ZNF426	226	4.488	[-8.563, 16.83]	8.03	6.881	1.63e-4	0.393	0.393
157	BATF	105	4.465	[-4.154, 10.79]	4.671	3.927	1.80e-4	0.440	0.440
160	ZBTB8A	219	4.176	[-7.266, 14.97]	6.737	5.576	6.56e-4	0.406	0.407
161	APOBEC3B	24	4.102	[-0.249, 6.395]	2.039	1.623	9.02e-4	0.593	0.593
163	TOP1	78	4.06	[-2.170, 8.191]	3.199	2.584	0.001	0.469	0.469
165	MYC	239	3.85	[-7.518, 15.09]	6.728	5.436	0.003	0.375	0.383
176	EPAS1	9	3.262	[0.824, 4.346]	1.112	0.867	0.022	0.640	0.640
180	ZNF584	219	2.933	[-10.17, 17.11]	8.566	7.354	0.066	0.371	0.388
182	ZNF175	236	2.895	[-9.501, 14.80]	7.598	6.377	0.074	0.363	0.371
184	MAF	6	2.723	[1.238, 3.619]	0.765	0.605	0.124	0.650	0.650
185	GATA1	237	2.715	[-8.204, 15.77]	7.276	6.002	0.127	0.404	0.404
187	CTNNB1	64	2.573	[-5.972, 8.931]	4.598	3.846	0.191	0.436	0.436
189	HOXA1	63	2.526	[-5.497, 8.820]	4.467	3.781	0.216	0.477	0.477
194	NFE2L1	226	2.365	[-9.542, 13.00]	6.927	5.753	0.329	0.377	0.377
195	PROX1	50	2.304	[-4.362, 7.022]	3.442	2.794	0.386	0.442	0.443
199	UBP1	3	2.049	[0.526, 2.645]	0.666	0.518	0.720	0.656	0.656
200	ZNF555	199	2.046	[-7.986, 12.22]	6.085	5.066	0.722	0.335	0.352
201	BCL6	182	2.01	[-7.846, 12.12]	6.147	5.092	0.784	0.352	0.364
203	MTA2	239	1.916	[-9.414, 12.43]	6.695	5.564	0.967	0.350	0.358
207	TFDP1	230	1.759	[-10.39, 13.82]	7.524	6.277	1	0.355	0.364
209	IRF7	1	1.727	[1.708, 1.727]	0.034	0.010	1	0.970	0.970
211	TFAP2C	182	1.719	[-5.364, 13.94]	5.739	4.556	1	0.341	0.359
212	ETV7	3	1.716	[0.349, 2.303]	0.594	0.452	1	0.618	0.618
215	HESX1	1	1.689	[1.317, 1.721]	0.260	0.115	1	0.900	0.900
219	HNF1B	31	1.636	[-2.407, 5.758]	2.547	2.094	1	0.442	0.442
221	CBFB	230	1.611	[-9.727, 12.23]	6.721	5.564	1	0.356	0.370
223	FOXA1	240	1.588	[-7.684, 9.659]	5.24	4.298	1	0.299	0.306
224	NOV	1	1.571	[0.482, 1.729]	0.439	0.308	1	0.673	0.673
226	MAFB	31	1.509	[-3.742, 5.509]	2.846	2.369	1	0.447	0.447
227	NCAPG	11	1.491	[-1.382, 3.627]	1.462	1.151	1	0.443	0.443
229	HOXC6	52	1.376	[-6.435, 7.511]	4.226	3.507	1	0.444	0.444
233	GLIS3	4	1.28	[-1.222, 2.614]	1.158	0.931	1	0.518	0.518
237	MEIS3	3	1.192	[-1.014, 2.195]	1	0.805	1	0.550	0.550
239	ARNTL2	2	1.145	[-0.565, 1.898]	0.745	0.583	1	0.513	0.513
243	HOXB4	1	1.11	[0.120, 1.575]	0.471	0.353	1	0.640	0.640
244	FOXF1	1	1.109	[-0.565, 1.675]	0.702	0.562	1	0.583	0.583
247	ZBTB7B	16	1.085	[-2.507, 3.600]	1.897	1.55	1	0.439	0.439
248	HTT	5	1.084	[-2.180, 3.038]	1.548	1.268	1	0.487	0.487
251	ZNF707	229	1.053	[-9.441, 14.82]	8.128	7.146	1	0.319	0.333
253	ZFAT	1	0.979	[-1.077, 1.689]	0.851	0.694	1	0.544	0.544
254	HDAC4	6	0.974	[-1.817, 3.071]	1.525	1.27	1	0.450	0.450
255	NCAPG2	10	0.972	[-1.864, 3.032]	1.464	1.196	1	0.427	0.432
256	MEOX2	2	0.947	[-0.152, 1.912]	0.594	0.463	1	0.344	0.350
262	CDC73	12	0.873	[-2.550, 3.861]	1.998	1.698	1	0.395	0.395
269	ZBTB49	229	0.726	[-9.365, 11.53]	6.347	5.205	1	0.330	0.340
270	SRPK1	1	0.711	[-0.921, 1.469]	0.715	0.566	1	0.522	0.522
273	POU2AF1	3	0.670	[-1.412, 2.246]	1.142	0.948	1	0.467	0.467
275	FOXG1	46	0.659	[-5.569, 8.402]	4.259	3.559	1	0.413	0.413
287	FOXQ1	1	0.461	[-1.717, 1.538]	1.003	0.848	1	0.495	0.495
289	FOXI1	4	0.432	[-1.374, 1.832]	0.980	0.797	1	0.356	0.356
299	DMRT1	1	0.347	[-1.028, 1.390]	0.731	0.593	1	0.484	0.484
300	RCOR2	210	0.342	[-9.128, 8.538]	5.381	4.429	1	0.277	0.284
301	ATOH1	45	0.332	[-5.593, 5.847]	3.525	2.88	1	0.382	0.398
303	KLF5	163	0.312	[-8.902, 9.577]	5.655	4.747	1	0.328	0.350
304	GFI1B	231	0.305	[-9.528, 15.50]	7.823	6.637	1	0.309	0.322
306	HOXB6	6	0.305	[-1.335, 2.489]	1.153	0.938	1	0.273	0.273
308	GAS6	1	0.249	[-1.586, 1.386]	0.930	0.789	1	0.360	0.360
312	CDK12	5	0.169	[-1.236, 2.005]	0.973	0.767	1	0.269	0.321
314	USP7	1	0.134	[-1.599, 1.426]	0.975	0.842	1	0.296	0.296
316	HOXA9	2	0.100	[-1.586, 1.570]	0.939	0.769	1	0.405	0.405
318	FOXC1	4	0.068	[-2.508, 2.606]	1.589	1.353	1	0.380	0.380
319	SLC25A37	4	0.028	[-1.013, 1.475]	0.727	0.567	1	0.228	0.271
323	CASZ1	7	0.003	[-3.741, 3.257]	2.36	2.079	1	0.364	0.364
324	MTF1	1	0.002	[-1.726, 1.424]	0.993	0.848	1	0.411	0.411
325	HOXB2	3	-0.009	[-1.033, 1.768]	0.860	0.709	1	0.382	0.382
327	HES2	42	-0.021	[-3.687, 7.097]	3.554	3.041	1	0.342	0.358
328	THAP1	219	-0.046	[-11.11, 11.08]	6.738	5.585	1	0.339	0.340
333	LYAR	1	-0.074	[-1.645, 1.599]	1.062	0.925	1	0.327	0.327
334	PGR	142	-0.082	[-8.492, 10.54]	5.955	5.032	1	0.344	0.357
337	TRRAP	9	-0.105	[-3.520, 2.763]	1.965	1.659	1	0.378	0.378
339	NCOR1	237	-0.147	[-10.34, 10.50]	6.424	5.26	1	0.304	0.307
344	SCRT2	224	-0.169	[-10.44, 13.19]	7.291	5.947	1	0.328	0.330
347	NR1H4	3	-0.18	[-1.975, 1.945]	1.204	0.998	1	0.326	0.326
348	HOXB5	1	-0.214	[-1.722, 1.342]	0.972	0.836	1	0.363	0.363
350	WHSC1	229	-0.218	[-9.788, 10.59]	6.107	4.976	1	0.315	0.331
351	NFIL3	222	-0.231	[-10.89, 9.759]	6.364	5.245	1	0.306	0.329
358	MAFK	237	-0.263	[-10.47, 11.48]	6.812	5.758	1	0.310	0.314
359	SUMO1	20	-0.275	[-4.596, 3.843]	2.54	2.092	1	0.355	0.361
362	RXRG	1	-0.309	[-1.691, 1.246]	0.943	0.789	1	0.309	0.309
366	XRCC6	1	-0.333	[-1.580, 1.040]	0.813	0.688	1	0.303	0.303
367	ZNF416	231	-0.345	[-10.40, 15.94]	8.482	7.205	1	0.303	0.314
368	MBD1	40	-0.347	[-5.175, 6.010]	3.633	3.133	1	0.315	0.343
371	GMEB1	41	-0.354	[-5.912, 5.228]	3.384	2.829	1	0.361	0.363
372	KDM5D	26	-0.365	[-4.824, 3.916]	2.698	2.273	1	0.326	0.335
375	VEGFB	1	-0.412	[-1.438, 1.292]	0.849	0.718	1	0.030	0.030
380	DACH1	16	-0.448	[-3.230, 3.599]	2.171	1.827	1	0.323	0.323
383	ATF6	9	-0.455	[-2.925, 2.955]	1.719	1.413	1	0.319	0.319
384	RAG1	2	-0.458	[-2.015, 1.677]	1.198	1.029	1	0.168	0.168
387	SVIL	1	-0.472	[-1.633, 1.256]	0.944	0.815	1	0.165	0.165
389	SNAI1	4	-0.483	[-1.590, 0.912]	0.772	0.617	1	0.028	0.120
390	MSX1	1	-0.488	[-1.601, 1.052]	0.859	0.736	1	0.184	0.184
392	ARNT2	6	-0.502	[-2.239, 1.468]	1.144	0.941	1	0.039	0.266
393	LCOR	1	-0.514	[-1.635, 1.162]	0.884	0.744	1	0.141	0.141
394	MEIS2	9	-0.531	[-2.154, 2.454]	1.35	1.053	1	0.300	0.319
396	HIVEP1	29	-0.538	[-5.753, 4.685]	3.225	2.71	1	0.355	0.359
399	TOX4	1	-0.568	[-1.669, 0.888]	0.806	0.682	1	0.291	0.291
401	CBFA2T2	2	-0.583	[-1.614, 0.768]	0.733	0.583	1	0.111	0.252
403	IRX2	5	-0.6	[-2.169, 1.330]	1.059	0.861	1	0.125	0.194
405	ZNF84	11	-0.608	[-3.869, 3.484]	2.324	1.982	1	0.334	0.334
408	NFIB	3	-0.635	[-2.185, 1.197]	1.044	0.854	1	0.314	0.314
410	ZNF407	232	-0.659	[-10.17, 9.590]	6.036	4.951	1	0.291	0.306
413	E2F8	42	-0.719	[-5.364, 6.020]	3.499	2.855	1	0.281	0.301
416	ID2	2	-0.734	[-2.119, 1.060]	1.001	0.837	1	0.038	0.109
417	MEIS1	4	-0.734	[-1.905, 0.947]	0.850	0.661	1	0.125	0.240
421	GLIS2	229	-0.785	[-10.76, 14.46]	7.906	6.617	1	0.331	0.333
426	LMO2	79	-0.834	[-7.125, 8.028]	4.639	3.848	1	0.342	0.342
431	KAT5	10	-0.866	[-3.026, 2.491]	1.598	1.25	1	0.255	0.255
433	JARID2	112	-0.896	[-7.099, 10.54]	5.613	4.713	1	0.325	0.329
434	ATF7	2	-0.898	[-2.093, 1.001]	0.946	0.774	1	0.009	0.129
435	FOXD2	48	-0.903	[-5.759, 6.957]	4.027	3.395	1	0.336	0.340
438	CEBPE	10	-0.923	[-3.184, 2.797]	1.861	1.561	1	0.208	0.208
439	ALX4	3	-0.923	[-2.326, 1.739]	1.276	1.063	1	0.227	0.227
441	IRX5	1	-0.934	[-1.722, 0.659]	0.778	0.659	1	0.208	0.208
442	NR3C2	1	-0.945	[-1.730, 1.104]	0.967	0.836	1	0.070	0.070
443	DLX2	4	-0.948	[-2.478, 1.658]	1.27	1.05	1	0.228	0.228
445	XRCC5	1	-0.957	[-1.616, 0.504]	0.678	0.554	1	0.080	0.080
446	LEO1	79	-0.957	[-6.803, 6.068]	4.027	3.327	1	0.330	0.338
449	HOXC8	12	-0.984	[-3.796, 3.137]	2.24	1.894	1	0.310	0.310
451	NFATC4	3	-0.999	[-2.180, 1.005]	0.953	0.761	1	0.065	0.151
453	ISL1	3	-1.002	[-2.137, 0.762]	0.896	0.708	1	0.236	0.236
455	GLYR1	1	-1.015	[-1.724, 0.933]	0.873	0.736	1	0.127	0.127
456	FOSL2	232	-1.016	[-8.927, 12.80]	6.391	5.1	1	0.274	0.296
457	KLF15	4	-1.033	[-3.088, 1.643]	1.503	1.267	1	0.261	0.261
458	PMEPA1	188	-1.04	[-9.740, 11.12]	6.449	5.302	1	0.275	0.308
460	ZNF610	217	-1.052	[-11.91, 13.83]	8.042	6.718	1	0.300	0.308
461	TAF2	7	-1.056	[-2.602, 1.296]	1.189	0.944	1	0.160	0.214
464	IRF9	223	-1.071	[-10.30, 9.611]	5.956	4.894	1	0.299	0.316
465	ADNP2	1	-1.077	[-1.731, 1.066]	0.945	0.808	1	0.117	0.117
469	MAFF	237	-1.131	[-12.00, 9.922]	6.702	5.539	1	0.289	0.309
470	SH2D3C	9	-1.133	[-2.883, 1.750]	1.436	1.184	1	0.150	0.195
473	U2AF2	228	-1.154	[-9.655, 9.369]	5.969	4.958	1	0.272	0.301
474	CDK8	125	-1.157	[-7.098, 7.410]	4.698	3.884	1	0.290	0.313
477	LIN54	29	-1.18	[-3.713, 3.061]	2.113	1.748	1	0.310	0.316
479	RREB1	5	-1.195	[-2.475, 0.068]	0.806	0.656	1	0.107	0.196
480	RLF	7	-1.196	[-2.381, 0.863]	0.985	0.792	1	0.140	0.185
484	NCOA2	1	-1.246	[-1.699, 0.210]	0.624	0.505	1	0.033	0.033
490	KLF3	11	-1.334	[-3.134, 1.494]	1.396	1.114	1	0.076	0.206
492	SOX10	6	-1.361	[-2.492, 0.217]	0.892	0.644	1	0.091	0.183
493	SPDEF	164	-1.363	[-10.56, 11.64]	6.905	5.614	1	0.314	0.314
497	HOXB8	3	-1.382	[-2.685, 0.752]	1.023	0.816	1	0.050	0.181
498	HIRA	17	-1.385	[-3.576, 1.986]	1.687	1.373	1	0.144	0.259
500	FOXF2	7	-1.397	[-2.817, 1.369]	1.213	0.927	1	0.066	0.190
501	ZBTB39	2	-1.397	[-2.340, 0.687]	0.915	0.702	1	0.098	0.098
502	ONECUT1	5	-1.403	[-2.297, 1.016]	1.017	0.766	1	0.151	0.154
506	TET2	96	-1.41	[-7.829, 6.242]	4.341	3.608	1	0.317	0.325
509	ELL2	48	-1.45	[-6.764, 4.601]	3.554	2.977	1	0.278	0.290
510	GATA4	235	-1.451	[-12.59, 12.10]	7.541	6.161	1	0.329	0.331
514	EMX1	6	-1.491	[-2.673, 1.579]	1.3	1.016	1	0.133	0.176
515	TCF7L1	5	-1.506	[-2.888, 0.910]	1.224	0.957	1	0.103	0.103
517	NHLH1	8	-1.541	[-2.942, 1.789]	1.431	1.131	1	0.077	0.152
519	HNRNPK	1	-1.549	[-1.731, -0.040]	0.571	0.444	1	0.117	0.117
524	HCFC1	236	-1.592	[-11.07, 11.60]	7.175	6.074	1	0.297	0.312
525	PADI4	7	-1.604	[-3.244, 1.199]	1.39	1.171	1	0.136	0.198
535	ZFP37	227	-1.715	[-10.47, 13.00]	7.225	6.009	1	0.243	0.285
537	POU2F1	20	-1.757	[-3.620, 1.104]	1.406	1.087	1	0.113	0.178
538	HOXA2	14	-1.787	[-3.252, 0.972]	1.269	0.968	1	0.037	0.191
540	TAL1	236	-1.798	[-10.53, 11.40]	6.99	5.947	1	0.252	0.280
541	SMARCB1	110	-1.846	[-8.344, 9.470]	5.565	4.685	1	0.295	0.304
542	HOXB1	3	-1.86	[-2.678, 1.507]	1.292	0.999	1	0.080	0.106
543	ERCC3	10	-1.871	[-3.781, 0.902]	1.425	1.148	1	0.159	0.215
547	RBFOX2	218	-1.911	[-10.41, 11.11]	6.724	5.462	1	0.239	0.280
549	EBF1	232	-1.931	[-9.248, 16.57]	8.314	6.991	1	0.301	0.304
550	POLR3A	22	-1.933	[-4.238, 2.697]	2.151	1.757	1	0.253	0.260
552	KCNH8	63	-1.942	[-6.527, 5.648]	3.771	3.078	1	0.275	0.285
553	IRX3	5	-1.954	[-2.800, 1.509]	1.284	0.918	1	0.119	0.119
555	POU3F2	25	-2	[-4.376, 2.007]	1.955	1.591	1	0.084	0.187
556	INSM2	230	-2.007	[-12.04, 10.36]	7.245	6.186	1	0.202	0.211
557	TAF7	234	-2.018	[-11.66, 9.416]	6.613	5.501	1	0.278	0.288
563	ZEB2	236	-2.112	[-10.89, 8.716]	6.284	5.35	1	0.278	0.288
564	ERG	217	-2.119	[-11.35, 8.423]	6.147	5.083	1	0.261	0.289
566	DCP1A	6	-2.12	[-3.461, 0.944]	1.309	1.021	1	0.124	0.124
567	NKX2-5	21	-2.12	[-5.492, 3.573]	2.945	2.493	1	0.309	0.309
568	E2F7	134	-2.12	[-9.144, 11.98]	6.872	5.885	1	0.296	0.298
569	HOXB7	29	-2.124	[-4.389, 2.713]	2.278	1.851	1	0.150	0.177
570	SP7	217	-2.125	[-12.36, 12.82]	7.847	6.375	1	0.298	0.301
571	SIX5	231	-2.137	[-12.26, 10.42]	7.352	6.279	1	0.200	0.209
572	HNF1A	220	-2.15	[-10.74, 11.36]	7.059	5.983	1	0.295	0.318
573	CDK6	33	-2.154	[-6.265, 3.512]	3.103	2.597	1	0.297	0.301
574	BARX2	7	-2.167	[-3.613, 1.247]	1.49	1.165	1	0.139	0.191
576	RFXANK	223	-2.169	[-9.539, 8.655]	5.377	4.197	1	0.240	0.278
578	PDX1	63	-2.173	[-6.818, 3.082]	3.102	2.456	1	0.181	0.278
579	SIX1	12	-2.179	[-4.052, 1.060]	1.568	1.267	1	0.022	0.127
580	HOXC11	9	-2.192	[-3.836, 0.854]	1.448	1.145	1	0.092	0.165
582	ELF1	238	-2.22	[-10.75, 9.447]	6.205	5.207	1	0.261	0.285
584	PHF8	235	-2.323	[-9.437, 10.89]	6.319	5.103	1	0.273	0.286
595	FOXA3	217	-2.455	[-12.31, 9.801]	7.156	6.116	1	0.201	0.210
598	PRDM14	17	-2.498	[-4.356, 1.928]	1.991	1.632	1	0.171	0.171
599	FOXP3	8	-2.499	[-3.597, 0.351]	1.242	0.956	1	0.063	0.128
601	TCF21	70	-2.518	[-8.045, 6.232]	4.444	3.6	1	0.289	0.292
603	DLX6	17	-2.522	[-4.266, 1.888]	1.854	1.464	1	0.064	0.139
606	ZNF140	236	-2.546	[-10.73, 11.94]	7.183	5.95	1	0.260	0.278
607	ZNF592	235	-2.572	[-11.15, 12.46]	7.77	6.578	1	0.275	0.282
611	WIZ	18	-2.652	[-4.468, 0.136]	1.454	1.183	1	0.079	0.175
612	SUPT5H	187	-2.667	[-12.39, 8.212]	6.474	5.346	1	0.289	0.295
615	TP63	168	-2.69	[-10.18, 8.097]	5.739	4.748	1	0.272	0.281
616	NR5A2	33	-2.698	[-5.090, 2.903]	2.371	1.848	1	0.028	0.171
617	ZNF76	233	-2.704	[-9.746, 9.431]	5.735	4.673	1	0.237	0.259
618	TARDBP	237	-2.705	[-10.01, 11.15]	6.493	5.406	1	0.256	0.265
622	NCOR2	31	-2.784	[-4.827, 2.012]	2.205	1.712	1	0.108	0.162
625	ERF	20	-2.884	[-5.395, 1.423]	2.064	1.648	1	0.017	0.109
626	RBPJ	86	-2.912	[-8.010, 5.872]	4.407	3.684	1	0.236	0.253
628	SCML2	20	-2.942	[-4.928, 1.202]	1.87	1.468	1	0.012	0.115
631	NKRF	221	-2.983	[-11.08, 9.623]	6.347	5.199	1	0.266	0.289
633	PRDM11	38	-3.014	[-5.622, 1.569]	2.179	1.684	1	0.076	0.187
634	KLF9	237	-3.015	[-11.32, 8.185]	5.92	4.789	1	0.206	0.259
635	TBX3	238	-3.027	[-10.10, 7.645]	5.484	4.477	1	0.203	0.255
636	OVOL2	23	-3.051	[-5.279, 1.107]	2.003	1.593	1	0.096	0.210
637	MEF2B	78	-3.057	[-8.385, 4.908]	4.206	3.545	1	0.258	0.280
640	JMJD6	32	-3.084	[-5.972, 1.600]	2.394	1.968	1	0.128	0.189
643	TCF12	240	-3.182	[-9.157, 11.78]	6.439	5.263	1	0.059	0.213
645	STAT4	69	-3.198	[-6.915, 3.266]	3.21	2.496	1	0.078	0.182
646	ZNF366	222	-3.22	[-11.08, 7.907]	6.108	5.187	1	0.231	0.260
647	ZEB1	232	-3.224	[-11.14, 13.37]	8.011	6.819	1	0.251	0.267
652	PRDM12	234	-3.3	[-11.51, 8.794]	6.444	5.479	1	0.157	0.221
653	RARG	73	-3.339	[-8.249, 7.151]	5.019	4.243	1	0.249	0.256
656	CCND2	47	-3.406	[-7.278, 3.213]	3.195	2.577	1	0.180	0.202
658	SIX4	223	-3.417	[-12.47, 10.01]	6.795	5.468	1	0.240	0.251
659	ZNF781	228	-3.421	[-11.57, 13.83]	8.18	6.833	1	0.251	0.258
660	RUNX2	36	-3.437	[-5.584, 1.816]	2.28	1.752	1	0.058	0.133
661	HES4	49	-3.44	[-6.432, 1.271]	2.341	1.907	1	0.219	0.240
662	DRAP1	225	-3.44	[-11.56, 7.174]	5.905	4.902	1	0.251	0.273
664	PRDM1	231	-3.47	[-12.07, 10.86]	7.251	6.159	1	0.231	0.259
671	T	55	-3.578	[-8.032, 4.509]	3.883	3.177	1	0.235	0.236
673	ZNF645	228	-3.643	[-10.71, 9.561]	6.458	5.523	1	0.091	0.193
675	ZNF792	236	-3.674	[-11.84, 10.41]	6.914	5.762	1	0.257	0.271
680	DAXX	97	-3.75	[-10.29, 5.477]	4.837	4.041	1	0.236	0.246
681	PBX1	146	-3.754	[-10.67, 6.537]	5.361	4.42	1	0.267	0.269
683	ZNF585B	234	-3.794	[-10.65, 9.413]	6.307	5.257	1	0.200	0.241
684	SLC25A2	29	-3.84	[-5.741, 0.751]	2.111	1.634	1	0.015	0.135
686	ZBTB26	234	-3.85	[-10.55, 7.252]	5.725	4.752	1	0.171	0.231
687	LHX2	32	-3.857	[-6.224, 2.239]	2.615	2.114	1	0.018	0.126
689	HOXA6	93	-3.901	[-10.60, 6.538]	5.623	4.854	1	0.175	0.191
691	NR5A1	49	-3.92	[-6.849, 3.676]	3.143	2.466	1	0.076	0.192
692	GATA2	237	-3.944	[-10.72, 11.00]	6.562	5.195	1	0.239	0.253
693	NFKB1	110	-3.952	[-9.671, 5.661]	4.766	3.954	1	0.223	0.256
694	CREB3L1	227	-3.952	[-13.81, 10.13]	7.289	5.929	1	0.265	0.276
696	NKX2-1	158	-3.958	[-10.77, 6.372]	5.395	4.545	1	0.089	0.193
697	MYCN	33	-3.983	[-6.196, 1.185]	2.267	1.78	1	0.099	0.170
698	HOMEZ	213	-3.99	[-12.56, 7.865]	6.572	5.468	1	0.231	0.264
699	RAG2	134	-4	[-11.84, 7.913]	6.471	5.556	1	0.179	0.191
701	TCF7L2	233	-4.012	[-10.66, 9.808]	6.292	5.095	1	0.166	0.205
702	ZSCAN29	223	-4.02	[-11.33, 10.49]	6.75	5.536	1	0.243	0.260
703	RBBP5	236	-4.044	[-11.70, 4.015]	4.737	3.714	1	0.176	0.235
705	SOX5	219	-4.171	[-11.85, 8.954]	6.532	5.439	1	0.249	0.275
706	CEBPG	235	-4.175	[-12.96, 7.481]	6.314	5.327	1	0.237	0.256
708	KLF8	233	-4.222	[-9.635, 10.70]	6.36	5.023	1	0.240	0.252
711	ZNF530	232	-4.311	[-11.53, 13.77]	7.734	6.255	1	0.254	0.258
712	MCM3	197	-4.312	[-9.704, 2.926]	3.833	3.008	1	0.113	0.215
714	ELK4	64	-4.32	[-7.718, 0.706]	2.647	2.071	1	0.006	0.179
717	NELFA	63	-4.37	[-7.768, 3.733]	3.557	2.848	1	0.096	0.181
720	ZNF155	231	-4.473	[-10.38, 4.558]	4.609	3.676	1	0.126	0.204
721	ZSCAN4	231	-4.476	[-14.37, 6.961]	6.461	5.408	1	0.193	0.259
723	MIER3	225	-4.49	[-10.91, 8.784]	5.998	4.847	1	0.152	0.218
725	ZNF318	231	-4.534	[-10.69, 7.164]	5.318	4.168	1	0.130	0.202
727	GRHL2	120	-4.55	[-9.528, 8.165]	5.594	4.559	1	0.206	0.219
730	HEY1	120	-4.586	[-9.619, 6.758]	5.113	4.137	1	0.223	0.242
731	ETV1	228	-4.617	[-10.70, 7.500]	5.601	4.459	1	0.146	0.214
733	ZFP64	237	-4.633	[-10.61, 8.378]	5.713	4.547	1	0.173	0.226
734	PRDM10	225	-4.637	[-11.33, 8.064]	5.889	4.795	1	0.187	0.223
735	ASCL1	84	-4.639	[-8.826, 4.238]	3.996	3.232	1	0.180	0.209
738	MECOM	81	-4.674	[-8.547, 1.752]	3.191	2.493	1	0.121	0.195
742	LMNA	99	-4.699	[-9.116, 4.100]	4.088	3.307	1	0.178	0.201
743	MEF2A	225	-4.708	[-10.97, 8.080]	5.664	4.521	1	0.212	0.242
749	SRSF1	233	-4.825	[-11.27, 6.298]	5.47	4.395	1	0.136	0.208
750	ZNF324	226	-4.865	[-11.18, 4.777]	4.895	3.943	1	0.007	0.189
757	RNF2	239	-5.045	[-10.92, 9.458]	5.926	4.586	1	0.108	0.183
764	CHAMP1	198	-5.163	[-11.85, 11.97]	7.431	6.174	1	0.205	0.221
768	PAX5	236	-5.199	[-10.89, 9.573]	6.316	5.042	1	0.131	0.194
769	MITF	228	-5.202	[-10.74, 8.924]	6.316	5.229	1	0.039	0.169
771	KAT2B	233	-5.209	[-10.69, 14.05]	8.366	7.236	1	0.133	0.195
773	ZNF19	231	-5.227	[-10.49, 6.610]	5.191	4.087	1	0.166	0.197
776	THRB	227	-5.236	[-12.72, 4.224]	4.947	3.861	1	0.096	0.180
785	MYB	228	-5.375	[-11.78, 10.67]	6.619	4.973	1	0.116	0.196
787	MIER2	216	-5.403	[-11.03, 8.728]	6.111	4.904	1	0.106	0.182
789	MLLT1	239	-5.442	[-12.08, 8.348]	6.239	4.977	1	0.180	0.220
790	ZNF101	224	-5.453	[-12.20, 5.097]	5.282	4.24	1	0.178	0.203
791	ZNF433	230	-5.454	[-11.11, 6.765]	5.505	4.432	1	0.129	0.194
794	KDM4A	178	-5.497	[-12.06, 4.678]	5.215	4.272	1	0.227	0.236
796	CREM	236	-5.505	[-10.86, 8.411]	6.101	4.912	1	0.026	0.169
799	ETV6	238	-5.552	[-10.44, 6.826]	5.409	4.401	1	0.020	0.173
800	EED	227	-5.565	[-11.83, 8.993]	6.34	5.124	1	0.168	0.222
801	WRNIP1	152	-5.577	[-10.90, 6.114]	5.169	4.155	1	0.005	0.159
802	CHD8	172	-5.601	[-11.53, 3.489]	4.708	3.738	1	0.164	0.202
806	ZSCAN9	219	-5.709	[-12.15, 9.407]	6.948	5.792	1	0.217	0.236
807	KDM4C	104	-5.709	[-10.55, 3.640]	4.267	3.458	1	0.044	0.162
815	RUNX1T1	118	-5.786	[-10.28, 4.973]	4.608	3.613	1	0.176	0.209
817	ZNF280C	227	-5.812	[-12.21, 8.031]	6.184	4.997	1	0.156	0.204
821	ZNF24	239	-5.883	[-10.98, 5.741]	5.245	4.102	1	0.002	0.168
822	ZFHX2	220	-5.884	[-11.09, 4.392]	4.723	3.753	1	0.037	0.177
823	ZSCAN5A	225	-5.91	[-11.35, 2.726]	4.45	3.528	1	0.071	0.181
824	ZNF697	228	-5.917	[-12.08, 6.872]	6.039	4.996	1	0.058	0.164
825	STAT5A	139	-5.93	[-10.38, 4.627]	4.488	3.454	1	0.138	0.187
826	CNOT3	170	-5.934	[-12.22, 3.027]	4.712	3.788	1	0.178	0.214
828	NR2C2	230	-5.948	[-11.24, 7.178]	5.52	4.344	1	0.101	0.165
832	KLF17	229	-5.985	[-12.53, 3.499]	5.079	4.093	1	0.089	0.199
833	ZBTB7A	236	-5.991	[-11.71, 4.394]	4.941	3.821	1	0.095	0.179
834	ZNF18	220	-5.998	[-11.61, 8.140]	6.25	4.923	1	0.054	0.158
835	DEK	224	-6	[-12.21, 5.308]	5.419	4.412	1	0.161	0.207
838	SOX13	224	-6.064	[-10.75, 6.020]	5.265	4.291	1	0.080	0.180
839	ASH2L	226	-6.064	[-11.10, 7.618]	5.83	4.497	1	0.169	0.200
840	KMT2D	130	-6.071	[-11.19, 7.193]	5.817	4.815	1	0.226	0.235
841	GABPA	237	-6.073	[-11.02, 7.315]	5.634	4.335	1	0.096	0.179
842	BCL3	226	-6.093	[-11.98, 3.067]	4.63	3.567	1	0.029	0.182
843	ZMYND8	105	-6.108	[-9.903, 1.634]	3.63	2.795	1	0.103	0.178
845	IKZF2	232	-6.139	[-11.36, 4.792]	5.073	4.025	1	0.077	0.175
846	TFAP2A	192	-6.156	[-11.73, 6.633]	5.727	4.488	1	0.138	0.188
850	DNMT3B	216	-6.209	[-11.77, 5.154]	5.291	4.13	1	0.079	0.171
851	ZNF687	223	-6.222	[-13.10, 9.341]	7.065	5.788	1	0.173	0.195
852	ZNF423	225	-6.238	[-11.96, 12.22]	7.574	6.162	1	0.141	0.191
853	HOXA13	51	-6.258	[-9.000, 4.099]	3.805	2.87	1	0.072	0.127
854	E2F6	225	-6.267	[-11.70, 5.004]	5.09	4.197	1	0.113	0.187
855	HDAC1	234	-6.283	[-12.69, 7.255]	6.088	4.913	1	0.186	0.211
856	OSR2	222	-6.294	[-11.25, 5.603]	5.184	4.055	1	0.110	0.174
857	ARID3A	238	-6.304	[-11.76, 3.770]	4.806	3.785	1	0.064	0.162
859	KLF1	236	-6.326	[-10.80, 9.288]	6.269	4.914	1	0.063	0.160
860	ZSCAN16	228	-6.341	[-11.78, 3.956]	5.136	4.019	1	0.065	0.157
864	RAD51	239	-6.409	[-12.12, 7.600]	6.227	4.895	1	0.106	0.166
865	TP73	85	-6.426	[-10.16, 3.413]	4.387	3.469	1	0.109	0.148
870	ZNF680	231	-6.499	[-11.93, 6.349]	5.62	4.487	1	0.138	0.190
871	NRF1	239	-6.51	[-11.74, 3.819]	4.755	3.678	1	0.038	0.155
872	GTF2E2	208	-6.523	[-12.74, 6.557]	5.913	4.79	1	0.190	0.205
873	ZZZ3	210	-6.527	[-13.01, 3.408]	5.029	3.989	1	0.093	0.172
874	CTCF	240	-6.527	[-11.56, 1.089]	3.974	3.081	1	0.043	0.163
875	CTBP2	83	-6.532	[-9.858, -0.996]	2.793	2.225	1	0.038	0.112
877	PRAME	47	-6.567	[-8.849, 4.101]	3.705	2.709	1	0.057	0.110
879	NKX2-2	80	-6.616	[-10.54, 2.443]	3.949	3.065	1	0.135	0.172
880	BRD1	85	-6.629	[-10.21, 0.816]	3.457	2.626	1	0.021	0.147
881	HES1	226	-6.651	[-12.80, 10.31]	7.056	5.713	1	0.161	0.190
887	BRPF3	112	-6.797	[-10.78, 5.173]	4.805	3.7	1	0.071	0.157
890	POU5F1	231	-6.817	[-14.46, 9.428]	7.246	5.743	1	0.212	0.218
892	ZNF658	231	-6.839	[-12.13, 5.319]	5.525	4.425	1	0.019	0.159
893	ZNF670	229	-6.852	[-11.48, 5.890]	5.726	4.456	1	0.022	0.152
895	DNMT1	214	-6.881	[-12.65, 2.052]	4.552	3.599	1	0.047	0.180
899	ZNF623	228	-6.975	[-11.09, 3.630]	4.492	3.489	1	0.004	0.169
903	BHLHE40	238	-7.063	[-13.06, 4.661]	5.446	4.169	1	0.077	0.154
906	ZFP42	91	-7.192	[-10.71, 0.435]	3.397	2.562	1	0.064	0.140
912	WT1	227	-7.287	[-13.21, 6.051]	5.696	4.432	1	0.122	0.173
914	ARNTL	140	-7.307	[-11.77, 2.816]	4.582	3.596	1	0.008	0.137
916	ZNF354C	231	-7.368	[-12.66, 5.526]	5.699	4.594	1	0.069	0.157
917	HIC1	224	-7.384	[-12.27, 4.393]	5.269	3.987	1	0.049	0.153
918	GATA6	214	-7.387	[-13.53, 7.106]	6.448	5.121	1	0.139	0.165
919	CXXC1	110	-7.395	[-11.60, -1.522]	3.094	2.426	1	0.021	0.153
920	RCOR1	239	-7.419	[-11.70, 3.361]	4.471	3.462	1	0.052	0.143
922	ZNF157	228	-7.553	[-13.46, 3.014]	5.016	3.976	1	0.028	0.151
925	ZNF384	237	-7.68	[-12.86, 6.869]	5.954	4.632	1	0.087	0.160
926	TEAD1	220	-7.755	[-13.15, 5.034]	5.629	4.412	1	0.110	0.166
930	THRAP3	200	-7.863	[-12.64, 3.324]	4.953	3.878	1	0.059	0.160
933	KDM5B	229	-7.978	[-12.38, 4.065]	5.229	4.08	1	0.112	0.170
934	ZIC2	224	-8.016	[-14.99, 6.879]	6.661	5.283	1	0.156	0.177
935	ZNF654	225	-8.021	[-14.13, 4.322]	5.665	4.481	1	0.147	0.179
941	MIER1	213	-8.281	[-13.76, 2.804]	5.25	4.253	1	0.107	0.158
943	SOX2	204	-10.1	[-15.02, 9.840]	7.165	5.392	1	0.015	0.124
945	TEAD3	217	-9.123	[-14.50, 0.869]	4.839	3.69	1	0.033	0.131
946	ZNF560	232	-9.888	[-15.17, 10.64]	7.424	5.603	1	0.039	0.125
950	SNAI2	199	-8.503	[-13.56, 4.765]	5.59	4.372	1	0.031	0.139
952	ETV4	229	-8.8	[-14.26, 3.008]	5.469	4.205	1	0.043	0.132

## Sheet: Single-Cell Enrichment B-cells
	Healthy	NonVent	Vent
'de novo' AMP biosynthetic process	-1	-1	-1
'de novo' CTP biosynthetic process	-1	-1	-1
'de novo' GDP-L-fucose biosynthetic process	-1	-1	-1
'de novo' IMP biosynthetic process	-1	-1	-1
'de novo' NAD biosynthetic process from tryptophan	-1	-1	-1
'de novo' UMP biosynthetic process	-0.452234	-0.625185	0.265365
'de novo' cotranslational protein folding	-1	-1	-1
'de novo' posttranslational protein folding	-1.7492e-11	-0.0165194	4.47695e-17
'de novo' protein folding	-2.73775e-29	-0.00198042	2.05767e-40
'de novo' pyrimidine nucleobase biosynthetic process	-1	-1	-1
10-formyltetrahydrofolate biosynthetic process	-1	-1	-1
10-formyltetrahydrofolate catabolic process	-1	-1	-1
10-formyltetrahydrofolate metabolic process	-1	-1	-1
2-oxoglutarate metabolic process	-1	-1	-1
3'-UTR-mediated mRNA destabilization	-0.452234	0.0406164	-0.369182
3'-UTR-mediated mRNA stabilization	-0.452234	0.0406164	-0.369182
3'-phospho-5'-adenylyl sulfate transmembrane transport	-1	-1	-1
3'-phosphoadenosine 5'-phosphosulfate biosynthetic process	-1	-1	-1
3'-phosphoadenosine 5'-phosphosulfate metabolic process	-1	-1	-1
3'-phosphoadenosine 5'-phosphosulfate transport	-1	-1	-1
4-hydroxyproline catabolic process	-1	-1	-1
4-hydroxyproline metabolic process	-1	-1	-1
5-methylcytosine catabolic process	-1	-1	-1
5-phosphoribose 1-diphosphate biosynthetic process	-1	-1	-1
5S class rRNA transcription by RNA polymerase III	-0.452234	-0.625185	0.265365
7-methylguanosine RNA capping	-0.192837	0.536499	0.44261
7-methylguanosine mRNA capping	-0.192837	0.536499	0.44261
9-cis-retinoic acid biosynthetic process	-1	-1	-1
ADP biosynthetic process	-1	-1	-1
ADP metabolic process	-3.92841e-05	-0.0582108	4.37243e-08
ADP transport	0.0598458	-0.489607	-0.204049
AMP biosynthetic process	-1	-1	-1
AMP catabolic process	-1	-1	-1
AMP metabolic process	-1	-1	-1
AMP salvage	-1	-1	-1
AMP transport	-1	-1	-1
AMPA glutamate receptor clustering	-1	-1	-1
ATF6-mediated unfolded protein response	-8.55359e-176	-0.00265124	8.77106e-194
ATP biosynthetic process	-5.97552e-80	-0.00155658	4.04913e-96
ATP generation from ADP	-3.77969e-07	-0.00961032	3.35179e-12
ATP generation from poly-ADP-D-ribose	-1	-1	-1
ATP metabolic process	-5.27857e-107	-1.28986e-06	1.07086e-138
ATP synthesis coupled electron transport	0.85583	-0.274486	0.489318
ATP synthesis coupled proton transport	-8.89406e-84	-0.00157337	3.76031e-100
ATP transport	-1	-1	-1
ATP-dependent chromatin remodeling	-0.00952351	-0.892533	0.00899912
AV node cell action potential	-1	-1	-1
AV node cell to bundle of His cell communication	-1	-1	-1
AV node cell to bundle of His cell communication by electrical coupling	-1	-1	-1
Arp2/3 complex-mediated actin nucleation	0.256693	-0.00473272	0.252201
B cell activation	5.02122e-37	-4.57283e-08	-1.93738e-15
B cell activation involved in immune response	0.10512	-0.328409	-0.429326
B cell adhesion	-1	-1	-1
B cell apoptotic process	-1	-1	-1
B cell chemotaxis	-1	-1	-1
B cell costimulation	-1	-1	-1
B cell differentiation	4.82248e-09	-0.00579519	-0.000527898
B cell homeostasis	-0.841676	0.215961	-0.430337
B cell homeostatic proliferation	-1	-1	-1
B cell lineage commitment	0.183323	-0.625185	-0.369182
B cell mediated immunity	2.09734e-06	-0.0248885	-0.0050515
B cell negative selection	-1	-1	-1
B cell proliferation	0.0442183	-0.0248885	-0.869416
B cell proliferation involved in immune response	-1	-1	-1
B cell receptor signaling pathway	-0.00124364	-6.14144e-14	1.15503e-19
B-1 B cell differentiation	-0.452234	-0.625185	0.265365
B-1 B cell homeostasis	-1	-1	-1
B-1a B cell differentiation	-1	-1	-1
BMP signaling pathway	-1	-1	-1
BMP signaling pathway involved in heart development	-1	-1	-1
BMP signaling pathway involved in heart induction	-1	-1	-1
Bergmann glial cell differentiation	-1	-1	-1
C-5 methylation of cytosine	-1	-1	-1
C-terminal protein deglutamylation	-1	-1	-1
C-terminal protein lipidation	-1	-1	-1
C-terminal protein methylation	-1	-1	-1
C21-steroid hormone biosynthetic process	-1	-1	-1
C21-steroid hormone metabolic process	-1	-1	-1
CAAX-box protein processing	-1	-1	-1
CAMKK-AMPK signaling cascade	-1	-1	-1
CD4-positive or CD8-positive, alpha-beta T cell lineage commitment	0.183323	-0.625185	-0.369182
CD4-positive, CD25-positive, alpha-beta regulatory T cell differentiation	-1	-1	-1
CD4-positive, alpha-beta T cell activation	-1	-1	-1
CD4-positive, alpha-beta T cell cytokine production	-1	-1	-1
CD4-positive, alpha-beta T cell differentiation	-0.452234	0.0406164	-0.369182
CD40 signaling pathway	-1	-1	-1
CD8-positive, alpha-beta T cell activation	-1	-1	-1
CD8-positive, alpha-beta T cell differentiation	-1	-1	-1
CD8-positive, gamma-delta intraepithelial T cell differentiation	-1	-1	-1
CD86 biosynthetic process	-1	-1	-1
CDP-choline pathway	-1	-1	-1
CDP-diacylglycerol biosynthetic process	-1	-1	-1
CDP-diacylglycerol metabolic process	-1	-1	-1
CENP-A containing nucleosome assembly	-0.0449588	0.613928	0.124302
COP9 signalosome assembly	-1	-1	-1
COPI coating of Golgi vesicle	-0.0020132	-0.502379	0.000438322
COPII vesicle coating	-4.86096e-10	-0.0347382	1.49588e-14
COPII-coated vesicle budding	-1	-1	-1
COPII-coated vesicle cargo loading	-0.0654479	-0.231225	0.00634112
CRD-mediated mRNA stabilization	-0.119449	-0.0778204	0.00369155
CTP biosynthetic process	-1	-1	-1
CTP salvage	-1	-1	-1
CUT catabolic process	-1	-1	-1
Cajal body organization	-0.452234	-0.625185	0.265365
Cdc42 protein signal transduction	-1	-1	-1
D-amino acid catabolic process	-1	-1	-1
D-aspartate import across plasma membrane	-1	-1	-1
D-gluconate catabolic process	-1	-1	-1
D-ribose catabolic process	-1	-1	-1
D-ribose metabolic process	-1	-1	-1
D-serine metabolic process	-1	-1	-1
D-serine transport	-1	-1	-1
D-xylose metabolic process	-1	-1	-1
DN2 thymocyte differentiation	-1	-1	-1
DNA ADP-ribosylation	-0.920515	-0.397384	0.44261
DNA biosynthetic process	-2.58571e-06	-0.808078	2.19242e-06
DNA catabolic process	-1	-1	-1
DNA catabolic process, endonucleolytic	-1	-1	-1
DNA catabolic process, exonucleolytic	-1	-1	-1
DNA clamp unloading	-1	-1	-1
DNA conformation change	-1.06905e-22	-0.0520112	3.24284e-28
DNA cytosine deamination	-1	-1	-1
DNA damage checkpoint	-1	-1	-1
DNA damage induced protein phosphorylation	-1	-1	-1
DNA damage response, detection of DNA damage	-0.640576	-0.0187674	0.0205866
DNA damage response, signal transduction by p53 class mediator	-1	-1	-1
DNA damage response, signal transduction by p53 class mediator resulting in cell cycle arrest	-1	-1	-1
DNA damage response, signal transduction by p53 class mediator resulting in transcription of p21 class mediator	-0.287708	-0.489607	0.115185
DNA damage response, signal transduction resulting in transcription	-0.287708	-0.489607	0.115185
DNA dealkylation involved in DNA repair	-1	-1	-1
DNA deamination	-1	-1	-1
DNA demethylation	-1	-1	-1
DNA demethylation of male pronucleus	-1	-1	-1
DNA double-strand break processing	-1	-1	-1
DNA double-strand break processing involved in repair via single-strand annealing	-1	-1	-1
DNA duplex unwinding	-7.03605e-07	-3.15664e-06	2.07332e-17
DNA geometric change	-3.61173e-10	-0.00135754	8.03162e-18
DNA hypermethylation	-1	-1	-1
DNA integration	-1	-1	-1
DNA ligation	-0.678153	-0.738233	0.505372
DNA ligation involved in DNA repair	-0.287708	-0.489607	0.115185
DNA metabolic process	-1.67127e-47	-0.458322	3.98122e-48
DNA methylation	0.183323	-0.625185	-0.369182
DNA methylation involved in embryo development	-1	-1	-1
DNA methylation involved in gamete generation	-1	-1	-1
DNA methylation on adenine	-1	-1	-1
DNA methylation on cytosine	-1	-1	-1
DNA modification	-1	-1	-1
DNA packaging	-6.92448e-11	-0.326309	1.43925e-12
DNA protection	-1	-1	-1
DNA recombinase assembly	-1	-1	-1
DNA recombination	-4.09135e-13	-0.547081	7.17045e-14
DNA repair	-3.44922e-26	-0.0432121	2.67342e-32
DNA replication	-6.04592e-36	-0.00266545	1.71478e-47
DNA replication checkpoint	-0.132623	-0.328409	0.0258628
DNA replication initiation	-1.99226e-10	-0.0983035	8.78059e-14
DNA replication preinitiation complex assembly	-1	-1	-1
DNA replication proofreading	-1	-1	-1
DNA replication, Okazaki fragment processing	-1	-1	-1
DNA replication, removal of RNA primer	-1	-1	-1
DNA replication, synthesis of RNA primer	-1	-1	-1
DNA replication-dependent nucleosome assembly	-0.452234	0.0406164	-0.369182
DNA replication-independent nucleosome assembly	-0.0127769	0.223345	0.149969
DNA replication-independent nucleosome organization	-0.0127769	0.560062	0.0519745
DNA rewinding	-1	-1	-1
DNA strand elongation	-0.0125753	-0.927426	0.0130148
DNA strand elongation involved in DNA replication	-8.90545e-06	0.905626	2.69564e-05
DNA strand renaturation	-1	-1	-1
DNA strand resection involved in replication fork processing	-1	-1	-1
DNA synthesis involved in DNA repair	0.848668	0.596574	-0.545652
DNA synthesis involved in UV-damage excision repair	-1	-1	-1
DNA topological change	-1.20055e-05	-0.834415	1.10693e-05
DNA unwinding involved in DNA replication	-1.56623e-10	-0.42984	9.86266e-12
DNA-dependent DNA replication	-1	-1	-1
DNA-templated transcription, elongation	-4.95104e-06	-0.984011	9.50346e-06
DNA-templated transcription, initiation	0.183323	-0.625185	-0.369182
DNA-templated transcription, termination	-0.920515	-0.397384	0.44261
ER overload response	-0.0854082	0.952872	0.106305
ER to Golgi ceramide transport	-1	-1	-1
ER-associated misfolded protein catabolic process	-0.0926637	-0.274486	0.0127196
ER-nucleus signaling pathway	-2.86693e-83	-0.937261	2.31446e-78
ERAD pathway	-9.6772e-100	-0.288766	6.8865e-101
ERBB signaling pathway	0.183323	-0.625185	-0.369182
ERBB2 signaling pathway	-1	-1	-1
ERBB3 signaling pathway	-1	-1	-1
ERK1 and ERK2 cascade	-1	-1	-1
ERK5 cascade	-1	-1	-1
ESCRT III complex disassembly	-1	-1	-1
ESCRT complex disassembly	-1	-1	-1
FAD transmembrane transport	-1	-1	-1
Factor XII activation	-1	-1	-1
Fas signaling pathway	-1	-1	-1
Fc receptor mediated inhibitory signaling pathway	-1	-1	-1
Fc receptor mediated stimulatory signaling pathway	-2.09605e-49	-9.80301e-19	1.5123e-100
Fc receptor signaling pathway	-5.40624e-45	-8.30289e-07	1.24049e-68
Fc-epsilon receptor signaling pathway	-3.87303e-59	-0.00536608	1.81103e-71
Fc-gamma receptor signaling pathway	-2.12266e-48	-2.42004e-18	2.08009e-98
Fc-gamma receptor signaling pathway involved in phagocytosis	-6.35079e-51	-4.44099e-19	2.63688e-103
G protein-coupled acetylcholine receptor signaling pathway	-1	-1	-1
G protein-coupled glutamate receptor signaling pathway	-1	-1	-1
G protein-coupled purinergic nucleotide receptor signaling pathway	-1	-1	-1
G protein-coupled receptor catabolic process	-1	-1	-1
G protein-coupled receptor internalization	-1	-1	-1
G protein-coupled receptor signaling pathway	-1	-1	-1
G protein-coupled receptor signaling pathway coupled to cGMP nucleotide second messenger	-1	-1	-1
G protein-coupled receptor signaling pathway involved in heart process	-1	-1	-1
G protein-coupled receptor signaling pathway, coupled to cyclic nucleotide second messenger	-1	-1	-1
G protein-coupled serotonin receptor signaling pathway	-1	-1	-1
G-quadruplex DNA unwinding	-0.513001	-0.166759	0.083819
G0 to G1 transition	-1	-1	-1
G1 DNA damage checkpoint	-0.452234	-0.625185	0.265365
G1 to G0 transition	-1	-1	-1
G1 to G0 transition involved in cell differentiation	-1	-1	-1
G1/S transition of mitotic cell cycle	-1.1585e-10	-0.11643	7.89888e-14
G2/M transition of mitotic cell cycle	-0.0659773	-0.55971	0.0251516
GABAergic neuron differentiation	-1	-1	-1
GDP metabolic process	-1	-1	-1
GDP-L-fucose metabolic process	-1	-1	-1
GDP-fucose transmembrane transport	-1	-1	-1
GDP-mannose biosynthetic process	-1	-1	-1
GDP-mannose metabolic process	-1	-1	-1
GMP biosynthetic process	-1	-1	-1
GMP metabolic process	-1	-1	-1
GPI anchor biosynthetic process	-1	-1	-1
GPI anchor metabolic process	-1	-1	-1
GTP biosynthetic process	-1	-1	-1
GTP metabolic process	-1	-1	-1
Golgi apparatus mannose trimming	-1	-1	-1
Golgi calcium ion transport	-1	-1	-1
Golgi disassembly	-1	-1	-1
Golgi localization	0.562542	-0.328409	0.829098
Golgi organization	-3.75975e-10	0.81657	4.41988e-09
Golgi reassembly	-1	-1	-1
Golgi ribbon formation	-1	-1	-1
Golgi to endosome transport	0.183323	-0.625185	-0.369182
Golgi to lysosome transport	0.183323	-0.625185	-0.369182
Golgi to plasma membrane CFTR protein transport	-1	-1	-1
Golgi to plasma membrane protein transport	-0.887744	-0.871778	0.791453
Golgi to plasma membrane transport	0.56921	-0.173497	0.596252
Golgi to secretory granule transport	-1	-1	-1
Golgi to vacuole transport	0.682259	-0.489607	0.87871
Golgi vesicle budding	-0.0240154	-0.534779	0.00751927
Golgi vesicle docking	-1	-1	-1
Golgi vesicle fusion to target membrane	-1	-1	-1
Golgi vesicle prefusion complex stabilization	-1	-1	-1
Golgi vesicle transport	-6.94147e-59	-0.0018172	2.82167e-73
Harderian gland development	-1	-1	-1
I-kappaB kinase/NF-kappaB signaling	0.00983206	-0.837909	-0.0197002
I-kappaB phosphorylation	-1	-1	-1
IDP catabolic process	-1	-1	-1
IMP biosynthetic process	-1	-1	-1
IMP metabolic process	-1	-1	-1
IMP salvage	-1	-1	-1
IRE1-mediated unfolded protein response	-6.16279e-142	-0.0851568	1.37554e-147
IRES-dependent translational initiation of linear mRNA	-1	-1	-1
IRES-dependent viral translational initiation	-0.00409952	-0.201023	0.000152101
ISG15-protein conjugation	-1	-1	-1
ITP metabolic process	-1	-1	-1
JNK cascade	-0.920515	-0.397384	0.44261
JUN phosphorylation	-1	-1	-1
Kit signaling pathway	-1	-1	-1
L-alanine catabolic process	-1	-1	-1
L-alanine metabolic process	-1	-1	-1
L-alanine transport	-1	-1	-1
L-alpha-amino acid transmembrane transport	-1	-1	-1
L-arabinose metabolic process	-1	-1	-1
L-arginine import across plasma membrane	-1	-1	-1
L-arginine transmembrane transport	-1	-1	-1
L-arginine transport	-1	-1	-1
L-ascorbic acid biosynthetic process	-1	-1	-1
L-ascorbic acid metabolic process	-1	-1	-1
L-ascorbic acid transmembrane transport	-1	-1	-1
L-aspartate import across plasma membrane	-1	-1	-1
L-aspartate transmembrane transport	-1	-1	-1
L-cysteine catabolic process	-1	-1	-1
L-cystine transport	-1	-1	-1
L-fucose catabolic process	-1	-1	-1
L-glutamate import	-1	-1	-1
L-glutamate import across plasma membrane	-1	-1	-1
L-glutamate transmembrane transport	-1	-1	-1
L-histidine transmembrane transport	-1	-1	-1
L-kynurenine catabolic process	-1	-1	-1
L-kynurenine metabolic process	-1	-1	-1
L-lysine catabolic process to acetyl-CoA via saccharopine	-1	-1	-1
L-lysine transmembrane transport	-1	-1	-1
L-methionine salvage	-1	-1	-1
L-methionine salvage from S-adenosylmethionine	-1	-1	-1
L-methionine salvage from methylthioadenosine	-1	-1	-1
L-ornithine transmembrane transport	-1	-1	-1
L-phenylalanine catabolic process	-1	-1	-1
L-proline biosynthetic process	-1	-1	-1
L-serine biosynthetic process	-0.132623	-0.328409	0.0258628
L-serine catabolic process	-1	-1	-1
L-serine metabolic process	-0.452234	-0.625185	0.265365
L-serine transport	-1	-1	-1
L-threonine catabolic process to glycine	-1	-1	-1
L-tryptophan transmembrane transport	-1	-1	-1
Leydig cell differentiation	-1	-1	-1
MAPK cascade	-2.00366e-06	0.974908	4.9423e-06
MAPK export from nucleus	-1	-1	-1
MDA-5 signaling pathway	-1	-1	-1
Mo-molybdopterin cofactor biosynthetic process	-1	-1	-1
Mullerian duct regression	-1	-1	-1
MyD88-dependent toll-like receptor signaling pathway	0.0106435	-0.367716	-0.0795764
MyD88-independent toll-like receptor signaling pathway	0.0331776	0.268506	-0.00332853
N-acetylglucosamine biosynthetic process	-1	-1	-1
N-acetylglucosamine catabolic process	-1	-1	-1
N-acetylglucosamine metabolic process	-1	-1	-1
N-acetylmannosamine metabolic process	-1	-1	-1
N-acetylneuraminate catabolic process	-1	-1	-1
N-acetylneuraminate metabolic process	-1	-1	-1
N-acylethanolamine metabolic process	-1	-1	-1
N-acylphosphatidylethanolamine metabolic process	-1	-1	-1
N-glycan processing	-0.0926637	0.966682	0.111506
N-terminal peptidyl-glutamic acid acetylation	-1	-1	-1
N-terminal peptidyl-glycine N-myristoylation	-1	-1	-1
N-terminal peptidyl-lysine acetylation	0.183323	-0.625185	-0.369182
N-terminal peptidyl-methionine acetylation	0.682259	0.270277	-0.204049
N-terminal peptidyl-serine acetylation	-1	-1	-1
N-terminal protein amino acid acetylation	-0.920515	0.536499	-0.693615
N-terminal protein amino acid methylation	-1	-1	-1
N-terminal protein amino acid modification	-0.132623	0.771031	0.221684
N-terminal protein myristoylation	-1	-1	-1
NAD biosynthesis via nicotinamide riboside salvage pathway	-1	-1	-1
NAD biosynthetic process	-1	-1	-1
NAD catabolic process	-1	-1	-1
NAD metabolic process	-1.58944e-06	-0.038974	3.49712e-10
NAD transport	-1	-1	-1
NAD-cap decapping	-1	-1	-1
NADH metabolic process	-2.54895e-14	-0.112549	6.67501e-18
NADH oxidation	-1	-1	-1
NADP biosynthetic process	-1	-1	-1
NADP catabolic process	-1	-1	-1
NADP metabolic process	-1	-1	-1
NADPH oxidation	-1	-1	-1
NADPH regeneration	-1	-1	-1
NIK/NF-kappaB signaling	-1.20951e-32	0.629012	1.09439e-28
NK T cell differentiation	-1	-1	-1
NK T cell proliferation	-1	-1	-1
NLS-bearing protein import into nucleus	-1	-1	-1
NMDA glutamate receptor clustering	-1	-1	-1
NMDA selective glutamate receptor signaling pathway	-1	-1	-1
Norrin signaling pathway	-1	-1	-1
Notch receptor processing	-1	-1	-1
Notch receptor processing, ligand-dependent	-1	-1	-1
Notch signaling involved in heart development	-1	-1	-1
Notch signaling pathway	0.183323	-0.625185	-0.369182
O-glycan processing	-1	-1	-1
O-glycan processing, core 1	-1	-1	-1
P granule organization	-1	-1	-1
PERK-mediated unfolded protein response	-0.0449588	0.613928	0.124302
PMA-inducible membrane protein ectodomain proteolysis	-1	-1	-1
PML body organization	-1	-1	-1
Peyer's patch development	-1	-1	-1
Peyer's patch morphogenesis	-1	-1	-1
Purkinje myocyte to ventricular cardiac muscle cell signaling	-1	-1	-1
RIG-I signaling pathway	-1	-1	-1
RNA (guanine-N7)-methylation	-1	-1	-1
RNA 3' uridylation	-1	-1	-1
RNA 3'-end processing	-0.949683	-0.624554	0.65327
RNA 5'-cap (guanine-N7)-methylation	-1	-1	-1
RNA 5'-end processing	-0.287708	-0.489607	0.115185
RNA biosynthetic process	-0.218982	0.29467	0.721624
RNA catabolic process	0.0240154	-0.821777	-0.0453073
RNA destabilization	-0.287708	0.270277	0.87871
RNA export from nucleus	-4.23611e-07	0.0504532	0.000852941
RNA import into mitochondrion	-1	-1	-1
RNA import into nucleus	-0.452234	0.0406164	-0.369182
RNA interference	-1	-1	-1
RNA localization	-1	-1	-1
RNA metabolic process	-1	-1	-1
RNA methylation	-1	-1	-1
RNA modification	-0.452234	-0.625185	0.265365
RNA phosphodiester bond hydrolysis	-0.452234	0.0406164	-0.369182
RNA phosphodiester bond hydrolysis, endonucleolytic	-0.452234	0.0406164	-0.369182
RNA phosphodiester bond hydrolysis, exonucleolytic	-1	-1	-1
RNA polyadenylation	0.752761	0.942268	-0.717508
RNA polymerase I preinitiation complex assembly	0.562542	-0.328409	0.829098
RNA polymerase II preinitiation complex assembly	-1	-1	-1
RNA polymerase III preinitiation complex assembly	-1	-1	-1
RNA processing	6.0398e-18	0.536991	-1.05243e-18
RNA repair	-1	-1	-1
RNA secondary structure unwinding	-0.16426	0.680532	0.309073
RNA splicing	7.57145e-06	1.81877e-08	-1.48844e-18
RNA splicing, via transesterification reactions	0.0094245	5.97053e-11	-1.35825e-14
RNA stabilization	-0.0909203	-0.571435	0.0373141
RNA surveillance	-1	-1	-1
RNA transport	-3.88898e-11	0.344599	1.75267e-08
RNA-dependent DNA biosynthetic process	-0.150656	-0.448356	0.0465872
Rab protein signal transduction	-0.28866	-0.457147	0.106305
Rac protein signal transduction	-1	-1	-1
Ran protein signal transduction	-1	-1	-1
Rap protein signal transduction	-0.192837	0.000389718	-0.119779
Ras protein signal transduction	0.39344	0.466546	-0.160875
Rho protein signal transduction	-0.452234	-0.625185	0.265365
Roundabout signaling pathway	-1	-1	-1
S-adenosylhomocysteine metabolic process	-1	-1	-1
S-adenosylmethionine biosynthetic process	-1	-1	-1
S-adenosylmethionine cycle	-1	-1	-1
S-adenosylmethionine metabolic process	-1	-1	-1
S-shaped body morphogenesis	-1	-1	-1
SA node cell action potential	-1	-1	-1
SA node cell to atrial cardiac muscle cell communication	-1	-1	-1
SA node cell to atrial cardiac muscle cell communication by electrical coupling	-1	-1	-1
SCF complex assembly	-1	-1	-1
SCF-dependent proteasomal ubiquitin-dependent protein catabolic process	-8.88743e-23	0.33268	2.71322e-18
SMAD protein complex assembly	-0.452234	0.0406164	-0.369182
SMAD protein signal transduction	-1	-1	-1
SNARE complex assembly	-1	-1	-1
SNARE complex disassembly	-1	-1	-1
SREBP signaling pathway	-1	-1	-1
SRP-dependent cotranslational protein targeting to membrane	0.287708	0.489607	-0.115185
SRP-dependent cotranslational protein targeting to membrane, signal sequence recognition	-1	-1	-1
SRP-dependent cotranslational protein targeting to membrane, translocation	-5.55396e-19	-0.481294	5.28588e-20
Schwann cell development	-1	-1	-1
Schwann cell differentiation	-1	-1	-1
Sertoli cell development	-1	-1	-1
Sertoli cell differentiation	-1	-1	-1
Sertoli cell proliferation	-1	-1	-1
Spemann organizer formation	-1	-1	-1
T cell activation	0.0107452	-0.219774	-0.135953
T cell activation involved in immune response	0.183323	-0.625185	-0.369182
T cell activation via T cell receptor contact with antigen bound to MHC molecule on antigen presenting cell	-1	-1	-1
T cell aggregation	-1	-1	-1
T cell antigen processing and presentation	-1	-1	-1
T cell apoptotic process	-1	-1	-1
T cell chemotaxis	-1	-1	-1
T cell costimulation	0.0535839	-0.215359	-0.377797
T cell cytokine production	-1	-1	-1
T cell differentiation	0.0388792	-0.618197	-0.109564
T cell differentiation in thymus	0.315486	-0.0902419	0.708274
T cell differentiation involved in immune response	-1	-1	-1
T cell extravasation	-1	-1	-1
T cell homeostasis	-1	-1	-1
T cell lineage commitment	0.682259	-0.489607	0.87871
T cell mediated cytotoxicity	-1	-1	-1
T cell mediated immunity	-0.452234	-0.625185	0.265365
T cell migration	-0.287708	-0.489607	0.115185
T cell proliferation	0.667857	0.835751	-0.562558
T cell proliferation involved in immune response	-1	-1	-1
T cell receptor V(D)J recombination	0.183323	-0.625185	-0.369182
T cell receptor signaling pathway	0.00230515	-0.384664	-0.0241339
T cell selection	0.520208	-0.152172	0.606768
T cell tolerance induction	-1	-1	-1
T follicular helper cell differentiation	0.118791	-0.871778	-0.167886
T-helper 1 cell activation	-1	-1	-1
T-helper 1 cell cytokine production	-1	-1	-1
T-helper 1 cell differentiation	-1	-1	-1
T-helper 1 cell lineage commitment	-0.287708	0.270277	0.87871
T-helper 1 type immune response	-1	-1	-1
T-helper 17 cell differentiation	-1	-1	-1
T-helper 17 cell lineage commitment	-1	-1	-1
T-helper 2 cell cytokine production	-1	-1	-1
T-helper 2 cell differentiation	-1	-1	-1
T-helper cell differentiation	-1	-1	-1
T-helper cell lineage commitment	-1	-1	-1
T-tubule organization	-1	-1	-1
TNFSF11-mediated signaling pathway	-1	-1	-1
TOR signaling	-0.944785	-0.865558	0.840524
TORC1 signaling	-1	-1	-1
TORC2 signaling	-1	-1	-1
TRAIL-activated apoptotic signaling pathway	-1	-1	-1
TRAM-dependent toll-like receptor 4 signaling pathway	-1	-1	-1
TRIF-dependent toll-like receptor signaling pathway	0.0995317	0.842593	-0.0803063
Tie signaling pathway	-1	-1	-1
Toll signaling pathway	-1	-1	-1
U1 snRNA 3'-end processing	-1	-1	-1
U2-type prespliceosome assembly	-1	-1	-1
U4 snRNA 3'-end processing	-1	-1	-1
U5 snRNA 3'-end processing	-1	-1	-1
UDP-N-acetylgalactosamine metabolic process	-1	-1	-1
UDP-N-acetylgalactosamine transmembrane transport	-1	-1	-1
UDP-N-acetylglucosamine biosynthetic process	-1	-1	-1
UDP-N-acetylglucosamine metabolic process	-1	-1	-1
UDP-N-acetylglucosamine transmembrane transport	-1	-1	-1
UDP-galactose transmembrane transport	0.183323	-0.625185	-0.369182
UDP-glucose metabolic process	-1	-1	-1
UDP-glucose transmembrane transport	-1	-1	-1
UDP-glucosylation	-1	-1	-1
UDP-glucuronate biosynthetic process	-1	-1	-1
UDP-glucuronate metabolic process	-1	-1	-1
UDP-glucuronic acid transmembrane transport	-1	-1	-1
UMP biosynthetic process	-1	-1	-1
UMP salvage	-1	-1	-1
UTP biosynthetic process	-0.452234	-0.625185	0.265365
UTP metabolic process	-1	-1	-1
UV protection	-0.452234	-0.625185	0.265365
UV-damage excision repair	-1	-1	-1
V(D)J recombination	0.934216	0.680532	-0.684459
VEGF-activated neuropilin signaling pathway	-1	-1	-1
Wnt receptor catabolic process	-1	-1	-1
Wnt signaling pathway	-1.92863e-05	-0.661191	7.60356e-06
Wnt signaling pathway involved in midbrain dopaminergic neuron differentiation	-1	-1	-1
Wnt signaling pathway involved in somitogenesis	-1	-1	-1
Wnt signaling pathway, calcium modulating pathway	-0.920515	0.0372938	-0.119779
Wnt signaling pathway, planar cell polarity pathway	-1.30486e-29	0.940487	1.81177e-27
[2Fe-2S] cluster assembly	-1	-1	-1
abducens nerve formation	-1	-1	-1
abortive mitotic cell cycle	-1	-1	-1
abscission	-1	-1	-1
acetate biosynthetic process	-1	-1	-1
acetate ester transport	-1	-1	-1
acetate metabolic process	-1	-1	-1
acetyl-CoA biosynthetic process	-0.452234	-0.625185	0.265365
acetyl-CoA biosynthetic process from acetate	-1	-1	-1
acetyl-CoA biosynthetic process from pyruvate	-0.287708	-0.489607	0.115185
acetyl-CoA catabolic process	-1	-1	-1
acetyl-CoA metabolic process	-1	-1	-1
acetylcholine biosynthetic process	-1	-1	-1
acetylcholine catabolic process	-1	-1	-1
acetylcholine catabolic process in synaptic cleft	-1	-1	-1
acetylcholine receptor signaling pathway	-1	-1	-1
acid secretion	-1	-1	-1
acrosomal vesicle exocytosis	-1	-1	-1
acrosome assembly	-1	-1	-1
acrosome reaction	-1	-1	-1
actin cortical patch assembly	-1	-1	-1
actin cortical patch localization	-1	-1	-1
actin crosslink formation	-1	-1	-1
actin cytoskeleton organization	0.189376	-0.00219583	0.245464
actin cytoskeleton reorganization	-0.192837	0.536499	0.44261
actin filament branching	-1	-1	-1
actin filament bundle assembly	0.797125	0.388822	-0.35133
actin filament bundle organization	0.687674	0.215961	-0.170684
actin filament capping	-1	-1	-1
actin filament debranching	-1	-1	-1
actin filament depolymerization	-1	-1	-1
actin filament fragmentation	-0.287708	-0.489607	0.115185
actin filament network formation	-1	-1	-1
actin filament organization	5.4697e-34	-3.62882e-06	-7.13434e-16
actin filament polymerization	-0.643805	0.771031	0.829098
actin filament reorganization	-1	-1	-1
actin filament severing	0.682259	-0.489607	0.87871
actin filament uncapping	-1	-1	-1
actin filament-based movement	-0.452234	-0.625185	0.265365
actin filament-based process	0.122481	-0.000984697	0.261988
actin modification	-1	-1	-1
actin nucleation	0.120049	-0.00187049	0.334386
actin polymerization or depolymerization	0.0534933	-0.768573	-0.102652
actin polymerization-dependent cell motility	0.562542	-0.328409	0.829098
actin rod assembly	-1	-1	-1
actin-mediated cell contraction	-1	-1	-1
actin-myosin filament sliding	-1	-1	-1
action potential	-1	-1	-1
activated T cell proliferation	0.10512	0.771031	-0.0724073
activation of GTPase activity	-1	-1	-1
activation of JNKK activity	-1	-1	-1
activation of JUN kinase activity	-1	-1	-1
activation of Janus kinase activity	-1	-1	-1
activation of MAPK activity	-0.0854082	0.388822	0.327943
activation of MAPKK activity	0.183323	-0.625185	-0.369182
activation of MAPKKK activity	-1	-1	-1
activation of NF-kappaB-inducing kinase activity	-1	-1	-1
activation of adenylate cyclase activity	-1	-1	-1
activation of blood coagulation via clotting cascade	-1	-1	-1
activation of cysteine-type endopeptidase activity	-1	-1	-1
activation of cysteine-type endopeptidase activity involved in apoptotic process	-0.192837	-0.397384	0.0536636
activation of cysteine-type endopeptidase activity involved in apoptotic process by cytochrome c	-1	-1	-1
activation of cysteine-type endopeptidase activity involved in apoptotic signaling pathway	-1	-1	-1
activation of immune response	6.53657e-15	-0.00721947	-6.73607e-08
activation of innate immune response	-3.66302e-19	0.0109397	3.46836e-11
activation of meiosis	-1	-1	-1
activation of phospholipase A2 activity	-1	-1	-1
activation of phospholipase A2 activity by calcium-mediated signaling	-1	-1	-1
activation of phospholipase C activity	-1	-1	-1
activation of phospholipase D activity	-1	-1	-1
activation of protein kinase A activity	-1	-1	-1
activation of protein kinase B activity	-1	-1	-1
activation of protein kinase C activity	-1	-1	-1
activation of protein kinase activity	0.948275	0.302424	-0.378434
activation of store-operated calcium channel activity	-1	-1	-1
activation of transmembrane receptor protein tyrosine kinase activity	-1	-1	-1
activation-induced cell death of T cells	-1	-1	-1
activin receptor signaling pathway	-1	-1	-1
actomyosin contractile ring assembly	-1	-1	-1
actomyosin structure organization	-1	-1	-1
acute inflammatory response	-1	-1	-1
acute inflammatory response to antigenic stimulus	-1	-1	-1
acute-phase response	-1	-1	-1
acyl carnitine transmembrane transport	-1	-1	-1
acyl carnitine transport	-1	-1	-1
acyl-CoA metabolic process	-1	-1	-1
acylglycerol acyl-chain remodeling	-1	-1	-1
acylglycerol catabolic process	-1	-1	-1
acylglycerol homeostasis	-1	-1	-1
acylglycerol metabolic process	-1	-1	-1
adaptive immune response	3.54516e-106	-7.68403e-08	-6.16212e-64
adaptive thermogenesis	-1	-1	-1
adenine salvage	-1	-1	-1
adenine transport	-0.452234	-0.625185	0.265365
adenohypophysis development	-1	-1	-1
adenosine 5'-(hexahydrogen pentaphosphate) catabolic process	-1	-1	-1
adenosine catabolic process	-1	-1	-1
adenosine metabolic process	-1	-1	-1
adenosine receptor signaling pathway	-1	-1	-1
adenosine to inosine editing	-1	-1	-1
adenylate cyclase-activating G protein-coupled receptor signaling pathway	-1	-1	-1
adenylate cyclase-activating adrenergic receptor signaling pathway	-1	-1	-1
adenylate cyclase-activating adrenergic receptor signaling pathway involved in heart process	-1	-1	-1
adenylate cyclase-activating dopamine receptor signaling pathway	-1	-1	-1
adenylate cyclase-inhibiting G protein-coupled acetylcholine receptor signaling pathway	-1	-1	-1
adenylate cyclase-inhibiting G protein-coupled glutamate receptor signaling pathway	-1	-1	-1
adenylate cyclase-inhibiting G protein-coupled receptor signaling pathway	-1	-1	-1
adenylate cyclase-inhibiting dopamine receptor signaling pathway	-1	-1	-1
adenylate cyclase-inhibiting opioid receptor signaling pathway	-1	-1	-1
adenylate cyclase-inhibiting serotonin receptor signaling pathway	-1	-1	-1
adenylate cyclase-modulating G protein-coupled receptor signaling pathway	-1	-1	-1
adherens junction assembly	-1	-1	-1
adherens junction maintenance	-1	-1	-1
adherens junction organization	-1	-1	-1
adhesion of symbiont to host	-1	-1	-1
adhesion of symbiont to host cell	-1	-1	-1
adiponectin-activated signaling pathway	0.682259	-0.489607	0.87871
adipose tissue development	0.183323	-0.625185	-0.369182
adrenal chromaffin cell differentiation	-1	-1	-1
adrenal cortex formation	-1	-1	-1
adrenal gland development	-1	-1	-1
adrenergic receptor signaling pathway	-1	-1	-1
adrenomedullin receptor signaling pathway	-1	-1	-1
adult behavior	-1	-1	-1
adult feeding behavior	-1	-1	-1
adult heart development	-1	-1	-1
adult locomotory behavior	-1	-1	-1
adult walking behavior	-1	-1	-1
aerobic respiration	-2.28392e-18	-0.0355847	4.80489e-24
aflatoxin catabolic process	-1	-1	-1
age-dependent response to oxidative stress	-1	-1	-1
aggrephagy	-1	-1	-1
aggresome assembly	-1	-1	-1
aggressive behavior	-1	-1	-1
aging	-0.101657	0.588539	0.24919
agmatine biosynthetic process	-1	-1	-1
alanine transport	-1	-1	-1
alanyl-tRNA aminoacylation	-1	-1	-1
alcohol catabolic process	-1	-1	-1
alcohol metabolic process	-1	-1	-1
aldehyde catabolic process	-1	-1	-1
aldosterone biosynthetic process	-1	-1	-1
alkaloid catabolic process	-1	-1	-1
alkaloid metabolic process	-1	-1	-1
allantois development	-1	-1	-1
alpha-amino acid metabolic process	-1	-1	-1
alpha-beta T cell activation	0.517814	0.149961	-0.0772376
alpha-beta T cell differentiation	0.85583	0.239464	-0.267544
alpha-beta T cell lineage commitment	-0.287708	0.270277	0.87871
alpha-beta T cell proliferation	-1	-1	-1
alpha-ketoglutarate transport	-1	-1	-1
alpha-linolenic acid metabolic process	-1	-1	-1
alpha-tubulin acetylation	-1	-1	-1
alternative mRNA splicing, via spliceosome	0.79772	0.541796	-0.464397
amacrine cell differentiation	-1	-1	-1
ameboidal-type cell migration	-1	-1	-1
amelogenesis	-1	-1	-1
amide biosynthetic process	0.0173502	-0.952872	-0.0243359
amine biosynthetic process	-1	-1	-1
amine metabolic process	-1	-1	-1
amine transport	-1	-1	-1
aminergic neurotransmitter loading into synaptic vesicle	-1	-1	-1
amino acid homeostasis	-1	-1	-1
amino acid transmembrane transport	-1	-1	-1
amino acid transport	-1	-1	-1
amino-acid betaine catabolic process	-1	-1	-1
amino-acid betaine metabolic process	-1	-1	-1
aminoacyl-tRNA metabolism involved in translational fidelity	-1	-1	-1
aminophospholipid translocation	-1	-1	-1
aminophospholipid transport	-1	-1	-1
ammonia homeostasis	-1	-1	-1
ammonium transmembrane transport	-1	-1	-1
ammonium transport	-1	-1	-1
amygdala development	-1	-1	-1
amylin receptor signaling pathway	-1	-1	-1
amyloid fibril formation	-1	-1	-1
amyloid precursor protein catabolic process	-1	-1	-1
amyloid precursor protein metabolic process	-1	-1	-1
amyloid-beta clearance	-1	-1	-1
amyloid-beta clearance by cellular catabolic process	-1	-1	-1
amyloid-beta clearance by transcytosis	-0.132623	0.771031	0.221684
amyloid-beta formation	-1	-1	-1
amyloid-beta metabolic process	-1	-1	-1
anaphase-promoting complex-dependent catabolic process	-1.79034e-41	-0.862328	1.28893e-39
anatomical structure development	-1	-1	-1
anatomical structure formation involved in morphogenesis	-1	-1	-1
anatomical structure morphogenesis	-1	-1	-1
anatomical structure regression	-1	-1	-1
androgen biosynthetic process	-1	-1	-1
androgen catabolic process	-1	-1	-1
androgen metabolic process	-1	-1	-1
androgen receptor signaling pathway	0.907	-0.958382	-0.943023
angiogenesis	-1	-1	-1
angiogenesis involved in coronary vascular morphogenesis	-1	-1	-1
angiogenesis involved in wound healing	-1	-1	-1
angiotensin maturation	-1	-1	-1
angiotensin-activated signaling pathway	-1	-1	-1
angiotensin-activated signaling pathway involved in heart process	-1	-1	-1
angiotensin-mediated drinking behavior	-1	-1	-1
animal organ development	-1	-1	-1
animal organ formation	-1	-1	-1
animal organ morphogenesis	-1	-1	-1
animal organ regeneration	-0.0926637	0.239464	0.489318
animal organ senescence	-1	-1	-1
anion homeostasis	-1	-1	-1
anion transmembrane transport	-1	-1	-1
anion transport	-1	-1	-1
anoikis	-1	-1	-1
anterior commissure morphogenesis	-1	-1	-1
anterior head development	-1	-1	-1
anterior neural tube closure	-1	-1	-1
anterior/posterior axis specification	-1	-1	-1
anterior/posterior axis specification, embryo	-1	-1	-1
anterior/posterior axon guidance	-1	-1	-1
anterior/posterior pattern specification	-1	-1	-1
anterograde axonal protein transport	-1	-1	-1
anterograde axonal transport	-1	-1	-1
anterograde axonal transport of mitochondrion	-1	-1	-1
anterograde dendritic transport	-1	-1	-1
anterograde dendritic transport of neurotransmitter receptor complex	-1	-1	-1
anterograde neuronal dense core vesicle transport	-1	-1	-1
anterograde synaptic vesicle transport	-0.132623	-0.328409	0.0258628
anthranilate metabolic process	-1	-1	-1
antibacterial humoral response	-0.0240154	-0.534779	0.00751927
antibiotic metabolic process	-1	-1	-1
antifungal humoral response	-1	-1	-1
antifungal innate immune response	-1	-1	-1
antigen processing and presentation	0.00640352	-0.0439697	-0.30018
antigen processing and presentation of endogenous antigen	1.11518e-40	-0.156205	-5.09301e-32
antigen processing and presentation of endogenous peptide antigen via MHC class I	-0.0371494	-0.0200506	0.000114152
antigen processing and presentation of endogenous peptide antigen via MHC class I via ER pathway, TAP-independent	8.30325e-20	-0.409904	-3.72818e-16
antigen processing and presentation of endogenous peptide antigen via MHC class Ib	2.28093e-13	-0.748396	-8.57473e-12
antigen processing and presentation of exogenous peptide antigen via MHC class I	-1.34622e-35	0.450715	2.85419e-30
antigen processing and presentation of exogenous peptide antigen via MHC class I, TAP-dependent	-1.13588e-43	0.758767	1.80751e-39
antigen processing and presentation of exogenous peptide antigen via MHC class I, TAP-independent	7.11764e-11	-0.175902	-1.75296e-07
antigen processing and presentation of exogenous peptide antigen via MHC class II	6.22724e-53	-2.77522e-05	-1.86441e-30
antigen processing and presentation of exogenous peptide antigen via MHC class Ib	-1	-1	-1
antigen processing and presentation of peptide antigen	1.43684e-06	-0.0543766	-0.0017452
antigen processing and presentation of peptide antigen via MHC class I	-1.6882e-69	-0.909038	1.13579e-65
antigen processing and presentation of peptide antigen via MHC class II	1.13627e-59	-0.000177084	-2.56165e-37
antigen processing and presentation of peptide or polysaccharide antigen via MHC class II	1.13627e-59	-0.000177084	-2.56165e-37
antigen processing and presentation, endogenous lipid antigen via MHC class Ib	-1	-1	-1
antigen processing and presentation, exogenous lipid antigen via MHC class Ib	-1	-1	-1
antigen receptor-mediated signaling pathway	1.08454e-17	-0.000362589	-5.15722e-08
antimicrobial humoral immune response mediated by antimicrobial peptide	-1	-1	-1
antimicrobial humoral response	-0.287708	-0.489607	0.115185
antral ovarian follicle growth	-1	-1	-1
aorta development	-1	-1	-1
aorta morphogenesis	-1	-1	-1
aorta smooth muscle tissue morphogenesis	-1	-1	-1
aortic valve development	-1	-1	-1
aortic valve morphogenesis	-1	-1	-1
apelin receptor signaling pathway	-1	-1	-1
apical constriction	-1	-1	-1
apical junction assembly	-1	-1	-1
apical protein localization	-1	-1	-1
apolipoprotein A-I-mediated signaling pathway	-1	-1	-1
apoptotic DNA fragmentation	-1	-1	-1
apoptotic cell clearance	-1	-1	-1
apoptotic chromosome condensation	-1	-1	-1
apoptotic mitochondrial changes	-0.132623	0.771031	0.221684
apoptotic nuclear changes	-1	-1	-1
apoptotic process	-0.00118832	0.0011174	0.584798
apoptotic process involved in blood vessel morphogenesis	-1	-1	-1
apoptotic process involved in development	-1	-1	-1
apoptotic process involved in embryonic digit morphogenesis	-1	-1	-1
apoptotic process involved in heart morphogenesis	-1	-1	-1
apoptotic process involved in luteolysis	-1	-1	-1
apoptotic process involved in morphogenesis	-1	-1	-1
apoptotic signaling pathway	-0.0449588	0.613928	0.124302
arachidonic acid metabolic process	-1	-1	-1
arachidonic acid secretion	-1	-1	-1
arginine biosynthetic process	-1	-1	-1
arginine biosynthetic process via ornithine	-1	-1	-1
arginine catabolic process	-1	-1	-1
arginine catabolic process to ornithine	-1	-1	-1
arginine metabolic process	-1	-1	-1
arginine transmembrane transport	-1	-1	-1
arginine transport	-1	-1	-1
arginyl-tRNA aminoacylation	-1	-1	-1
aromatic amino acid family metabolic process	-1	-1	-1
aromatic amino acid transport	-1	-1	-1
aromatic compound biosynthetic process	-1	-1	-1
aromatic compound catabolic process	0.000557321	0.256734	-2.29076e-05
arsonoacetate metabolic process	-1	-1	-1
arterial endothelial cell differentiation	-1	-1	-1
artery development	-1	-1	-1
artery morphogenesis	-1	-1	-1
artery smooth muscle contraction	-1	-1	-1
articular cartilage development	-1	-1	-1
ascending aorta morphogenesis	-1	-1	-1
asparagine biosynthetic process	-1	-1	-1
asparagine metabolic process	-1	-1	-1
asparagine transport	-1	-1	-1
asparaginyl-tRNA aminoacylation	-1	-1	-1
aspartate biosynthetic process	-1	-1	-1
aspartate catabolic process	-1	-1	-1
aspartate metabolic process	-1	-1	-1
aspartate transmembrane transport	-1	-1	-1
assembly of large subunit precursor of preribosome	-1	-1	-1
associative learning	-1	-1	-1
astral microtubule organization	-0.976026	-0.24949	0.34588
astrocyte activation	-1	-1	-1
astrocyte activation involved in immune response	-0.287708	0.270277	0.87871
astrocyte cell migration	-1	-1	-1
astrocyte development	-1	-1	-1
astrocyte differentiation	-1	-1	-1
astrocyte fate commitment	-1	-1	-1
asymmetric Golgi ribbon formation	-1	-1	-1
asymmetric cell division	-1	-1	-1
asymmetric neuroblast division	-1	-1	-1
atrial cardiac muscle cell action potential	-1	-1	-1
atrial cardiac muscle cell development	-1	-1	-1
atrial cardiac muscle cell to AV node cell communication	-1	-1	-1
atrial cardiac muscle tissue morphogenesis	-1	-1	-1
atrial septum development	-1	-1	-1
atrial septum morphogenesis	-1	-1	-1
atrial septum primum morphogenesis	-1	-1	-1
atrial septum secundum morphogenesis	-1	-1	-1
atrioventricular canal development	-1	-1	-1
atrioventricular node cell development	-1	-1	-1
atrioventricular node development	-1	-1	-1
atrioventricular valve formation	-1	-1	-1
atrioventricular valve morphogenesis	-1	-1	-1
attachment of GPI anchor to protein	-1	-1	-1
attachment of mitotic spindle microtubules to kinetochore	0.183323	-0.625185	-0.369182
attachment of spindle microtubules to kinetochore	-1	-1	-1
auditory behavior	-1	-1	-1
auditory receptor cell development	-1	-1	-1
auditory receptor cell fate commitment	-1	-1	-1
auditory receptor cell morphogenesis	-1	-1	-1
auditory receptor cell stereocilium organization	-1	-1	-1
autocrine signaling	-1	-1	-1
autonomic nervous system development	-1	-1	-1
autophagic cell death	-1	-1	-1
autophagosome assembly	-1	-1	-1
autophagosome maturation	0.562542	0.771031	-0.429326
autophagosome membrane docking	-0.287708	-0.489607	0.115185
autophagosome organization	-1	-1	-1
autophagy	-0.0114878	-0.957435	0.012981
autophagy of mitochondrion	-1	-1	-1
autophagy of peroxisome	-1	-1	-1
axial mesoderm development	-1	-1	-1
axis elongation	-1	-1	-1
axis elongation involved in somitogenesis	-1	-1	-1
axis specification	-1	-1	-1
axo-dendritic transport	-0.453307	0.966682	0.489318
axon choice point recognition	-1	-1	-1
axon development	-1	-1	-1
axon ensheathment	-1	-1	-1
axon extension	-1	-1	-1
axon extension involved in axon guidance	-1	-1	-1
axon guidance	-1	-1	-1
axon midline choice point recognition	-1	-1	-1
axon regeneration	-1	-1	-1
axon target recognition	-1	-1	-1
axonal fasciculation	-1	-1	-1
axonal transport	-0.452234	-0.625185	0.265365
axonal transport of mitochondrion	-1	-1	-1
axonemal central apparatus assembly	-1	-1	-1
axonemal dynein complex assembly	-1	-1	-1
axoneme assembly	-1	-1	-1
axonogenesis	-1	-1	-1
axonogenesis involved in innervation	-1	-1	-1
barbed-end actin filament capping	0.0535839	-0.215359	-0.377797
basal dendrite arborization	-1	-1	-1
basal dendrite morphogenesis	-1	-1	-1
base conversion or substitution editing	-1	-1	-1
base-excision repair	-1	-1	-1
base-excision repair, AP site formation	-1	-1	-1
base-excision repair, DNA ligation	-1	-1	-1
base-excision repair, base-free sugar-phosphate removal	-1	-1	-1
base-excision repair, gap-filling	-1	-1	-1
basement membrane assembly	-1	-1	-1
basement membrane disassembly	-1	-1	-1
basement membrane organization	-1	-1	-1
basic amino acid transmembrane transport	-1	-1	-1
basic amino acid transport	-1	-1	-1
basophil activation	-1	-1	-1
basophil activation involved in immune response	-1	-1	-1
basophil differentiation	-1	-1	-1
behavior	-1	-1	-1
behavioral defense response	-1	-1	-1
behavioral fear response	-1	-1	-1
behavioral response to cocaine	-1	-1	-1
behavioral response to ethanol	-1	-1	-1
behavioral response to formalin induced pain	-1	-1	-1
behavioral response to nicotine	-1	-1	-1
behavioral response to pain	-1	-1	-1
behavioral response to starvation	-1	-1	-1
beta selection	-0.887744	-0.231225	0.277413
beta-alanine biosynthetic process	-1	-1	-1
beta-alanine metabolic process	-1	-1	-1
beta-catenin destruction complex assembly	-1	-1	-1
beta-catenin destruction complex disassembly	-1	-1	-1
beta-catenin-TCF complex assembly	-1	-1	-1
beta-glucoside catabolic process	-1	-1	-1
bicarbonate transport	-1	-1	-1
bicellular tight junction assembly	-1	-1	-1
bile acid and bile salt transport	-1	-1	-1
bile acid biosynthetic process	-1	-1	-1
bile acid catabolic process	-1	-1	-1
bile acid metabolic process	-1	-1	-1
bile acid secretion	-1	-1	-1
bile acid signaling pathway	-1	-1	-1
bilirubin conjugation	-1	-1	-1
binding of sperm to zona pellucida	-0.287708	-0.489607	0.115185
biological process	-1	-1	-1
biomineral tissue development	-1	-1	-1
biosynthetic process	-1	-1	-1
biotin metabolic process	-1	-1	-1
biotin transport	-1	-1	-1
biphenyl metabolic process	-1	-1	-1
blastocyst development	-1	-1	-1
blastocyst formation	-0.0926637	-0.274486	0.0127196
blastocyst growth	-1	-1	-1
blastocyst hatching	-1	-1	-1
bleb assembly	-1	-1	-1
blood circulation	-1	-1	-1
blood coagulation	-1	-1	-1
blood coagulation, extrinsic pathway	-1	-1	-1
blood coagulation, fibrin clot formation	-1	-1	-1
blood coagulation, intrinsic pathway	-1	-1	-1
blood vessel development	-1	-1	-1
blood vessel endothelial cell differentiation	-1	-1	-1
blood vessel endothelial cell fate specification	-1	-1	-1
blood vessel endothelial cell migration	-1	-1	-1
blood vessel endothelial cell proliferation involved in sprouting angiogenesis	-1	-1	-1
blood vessel lumenization	-1	-1	-1
blood vessel maturation	-1	-1	-1
blood vessel morphogenesis	-1	-1	-1
blood vessel remodeling	-1	-1	-1
blue light signaling pathway	-1	-1	-1
body fluid secretion	-1	-1	-1
body morphogenesis	-1	-1	-1
bombesin receptor signaling pathway	-1	-1	-1
bone development	-1	-1	-1
bone growth	-1	-1	-1
bone marrow development	0.10512	0.771031	-0.0724073
bone maturation	-1	-1	-1
bone mineralization	-1	-1	-1
bone mineralization involved in bone maturation	-1	-1	-1
bone morphogenesis	-1	-1	-1
bone regeneration	-1	-1	-1
bone remodeling	-1	-1	-1
bone resorption	-1	-1	-1
bone trabecula formation	-1	-1	-1
box C/D snoRNA 3'-end processing	-1	-1	-1
box C/D snoRNP assembly	-1	-1	-1
box H/ACA snoRNA 3'-end processing	-1	-1	-1
box H/ACA snoRNA metabolic process	-1	-1	-1
box H/ACA snoRNP assembly	-1	-1	-1
bradykinin catabolic process	-1	-1	-1
brain development	-1	-1	-1
brain morphogenesis	-1	-1	-1
brain segmentation	-1	-1	-1
brain-derived neurotrophic factor receptor signaling pathway	-1	-1	-1
brainstem development	-1	-1	-1
branch elongation involved in salivary gland morphogenesis	-1	-1	-1
branch elongation of an epithelium	-1	-1	-1
branched-chain amino acid biosynthetic process	-1	-1	-1
branched-chain amino acid catabolic process	-1	-1	-1
branched-chain amino acid transport	-1	-1	-1
branching involved in blood vessel morphogenesis	-1	-1	-1
branching involved in labyrinthine layer morphogenesis	-1	-1	-1
branching involved in mammary gland duct morphogenesis	-1	-1	-1
branching involved in prostate gland morphogenesis	-1	-1	-1
branching involved in salivary gland morphogenesis	-1	-1	-1
branching involved in ureteric bud morphogenesis	-1	-1	-1
branching morphogenesis of a nerve	-1	-1	-1
branching morphogenesis of an epithelial tube	-1	-1	-1
branchiomeric skeletal muscle development	-1	-1	-1
branchiomotor neuron axon guidance	-1	-1	-1
bronchiole development	-1	-1	-1
bronchus cartilage development	-1	-1	-1
bronchus development	-1	-1	-1
bronchus morphogenesis	-1	-1	-1
brown fat cell differentiation	-1	-1	-1
brush border assembly	-1	-1	-1
bud elongation involved in lung branching	-1	-1	-1
bud outgrowth involved in lung branching	-1	-1	-1
bundle of His cell action potential	-1	-1	-1
bundle of His cell to Purkinje myocyte communication	-1	-1	-1
bundle of His cell-Purkinje myocyte adhesion involved in cell communication	-1	-1	-1
bundle of His development	-1	-1	-1
butyrate metabolic process	-1	-1	-1
cAMP biosynthetic process	-1	-1	-1
cAMP catabolic process	-1	-1	-1
cAMP metabolic process	-1	-1	-1
cAMP-mediated signaling	-1	-1	-1
cGMP biosynthetic process	-1	-1	-1
cGMP catabolic process	-1	-1	-1
cGMP metabolic process	-1	-1	-1
cGMP-mediated signaling	-1	-1	-1
cadmium ion homeostasis	-1	-1	-1
cadmium ion transmembrane transport	-1	-1	-1
calcineurin-NFAT signaling cascade	-1	-1	-1
calcineurin-mediated signaling	-1	-1	-1
calcitonin gene-related peptide receptor signaling pathway	-1	-1	-1
calcitriol biosynthetic process from calciol	-1	-1	-1
calcium activated galactosylceramide scrambling	-1	-1	-1
calcium activated phosphatidylcholine scrambling	-1	-1	-1
calcium activated phosphatidylserine scrambling	-1	-1	-1
calcium export from the mitochondrion	-1	-1	-1
calcium import into the mitochondrion	-1	-1	-1
calcium ion export	-1	-1	-1
calcium ion export across plasma membrane	-1	-1	-1
calcium ion homeostasis	-1	-1	-1
calcium ion import	-1	-1	-1
calcium ion import across plasma membrane	-1	-1	-1
calcium ion import into cytosol	-1	-1	-1
calcium ion import into sarcoplasmic reticulum	-1	-1	-1
calcium ion regulated lysosome exocytosis	-1	-1	-1
calcium ion transmembrane import into cytosol	-1	-1	-1
calcium ion transmembrane transport	-1	-1	-1
calcium ion transmembrane transport via high voltage-gated calcium channel	-1	-1	-1
calcium ion transport	-1	-1	-1
calcium ion transport into cytosol	-1	-1	-1
calcium ion-regulated exocytosis of neurotransmitter	-1	-1	-1
calcium-dependent activation of synaptic vesicle fusion	-1	-1	-1
calcium-dependent cell-cell adhesion via plasma membrane cell adhesion molecules	-1	-1	-1
calcium-dependent cell-matrix adhesion	-1	-1	-1
calcium-independent cell-cell adhesion via plasma membrane cell-adhesion molecules	-1	-1	-1
calcium-independent cell-matrix adhesion	-1	-1	-1
calcium-ion regulated exocytosis	-1	-1	-1
calcium-mediated signaling	-1	-1	-1
calcium-mediated signaling using extracellular calcium source	-1	-1	-1
calcium-mediated signaling using intracellular calcium source	-1	-1	-1
calmodulin dependent kinase signaling pathway	-1	-1	-1
camera-type eye development	-1	-1	-1
camera-type eye morphogenesis	-1	-1	-1
camera-type eye photoreceptor cell differentiation	-1	-1	-1
canalicular bile acid transport	-1	-1	-1
cannabinoid signaling pathway	-1	-1	-1
canonical Wnt signaling pathway	-1	-1	-1
canonical Wnt signaling pathway involved in cardiac muscle cell fate commitment	-1	-1	-1
canonical Wnt signaling pathway involved in mesenchymal stem cell differentiation	-1	-1	-1
canonical Wnt signaling pathway involved in metanephric kidney development	-1	-1	-1
canonical Wnt signaling pathway involved in midbrain dopaminergic neuron differentiation	-1	-1	-1
canonical Wnt signaling pathway involved in negative regulation of apoptotic process	-1	-1	-1
canonical Wnt signaling pathway involved in neural crest cell differentiation	-1	-1	-1
canonical Wnt signaling pathway involved in osteoblast differentiation	-1	-1	-1
canonical Wnt signaling pathway involved in positive regulation of epithelial to mesenchymal transition	-1	-1	-1
canonical Wnt signaling pathway involved in regulation of cell proliferation	-1	-1	-1
canonical glycolysis	-5.94679e-08	-0.00637547	1.35212e-13
cap-dependent translational initiation	-1	-1	-1
cap-independent translational initiation	-1	-1	-1
cap1 mRNA methylation	-1	-1	-1
carbohydrate biosynthetic process	-0.287708	-0.489607	0.115185
carbohydrate catabolic process	-0.452234	0.0406164	-0.369182
carbohydrate derivative metabolic process	-1.18573e-09	-0.0223517	1.4887e-14
carbohydrate derivative transport	0.562542	0.771031	-0.429326
carbohydrate homeostasis	-1	-1	-1
carbohydrate mediated signaling	-1	-1	-1
carbohydrate metabolic process	-1	-1	-1
carbohydrate phosphorylation	-1	-1	-1
carbohydrate transmembrane transport	-1	-1	-1
carbohydrate transport	-1	-1	-1
carbon catabolite regulation of transcription	-1	-1	-1
carbon dioxide transmembrane transport	-1	-1	-1
carbon dioxide transport	-1	-1	-1
carboxylic acid catabolic process	-1	-1	-1
carboxylic acid metabolic process	-0.192837	-0.397384	0.0536636
carboxylic acid transmembrane transport	-1	-1	-1
carboxylic acid transport	-1	-1	-1
cardiac atrium morphogenesis	-1	-1	-1
cardiac cell fate determination	-1	-1	-1
cardiac chamber development	-1	-1	-1
cardiac chamber formation	-1	-1	-1
cardiac conduction	-1	-1	-1
cardiac conduction system development	-1	-1	-1
cardiac epithelial to mesenchymal transition	-1	-1	-1
cardiac left ventricle formation	-1	-1	-1
cardiac left ventricle morphogenesis	-1	-1	-1
cardiac muscle cell action potential	-1	-1	-1
cardiac muscle cell action potential involved in contraction	-1	-1	-1
cardiac muscle cell apoptotic process	-1	-1	-1
cardiac muscle cell contraction	-1	-1	-1
cardiac muscle cell development	-1	-1	-1
cardiac muscle cell differentiation	-1	-1	-1
cardiac muscle cell fate commitment	-1	-1	-1
cardiac muscle cell myoblast differentiation	-1	-1	-1
cardiac muscle cell proliferation	-1	-1	-1
cardiac muscle cell-cardiac muscle cell adhesion	-1	-1	-1
cardiac muscle contraction	-1	-1	-1
cardiac muscle fiber development	-1	-1	-1
cardiac muscle hypertrophy	-1	-1	-1
cardiac muscle hypertrophy in response to stress	-1	-1	-1
cardiac muscle thin filament assembly	-1	-1	-1
cardiac muscle tissue development	-1	-1	-1
cardiac muscle tissue growth	-1	-1	-1
cardiac muscle tissue morphogenesis	-1	-1	-1
cardiac muscle tissue regeneration	-1	-1	-1
cardiac myofibril assembly	-1	-1	-1
cardiac neural crest cell development involved in heart development	-1	-1	-1
cardiac neural crest cell development involved in outflow tract morphogenesis	-1	-1	-1
cardiac neural crest cell migration involved in outflow tract morphogenesis	-1	-1	-1
cardiac right ventricle formation	-1	-1	-1
cardiac right ventricle morphogenesis	-1	-1	-1
cardiac septum development	-1	-1	-1
cardiac septum morphogenesis	-1	-1	-1
cardiac vascular smooth muscle cell development	-1	-1	-1
cardiac vascular smooth muscle cell differentiation	-1	-1	-1
cardiac ventricle development	-1	-1	-1
cardiac ventricle formation	-1	-1	-1
cardiac ventricle morphogenesis	-1	-1	-1
cardioblast differentiation	-1	-1	-1
cardiocyte differentiation	-1	-1	-1
cardiolipin acyl-chain remodeling	-1	-1	-1
cardiolipin biosynthetic process	-1	-1	-1
cardiolipin metabolic process	-1	-1	-1
cardiovascular system development	-1	-1	-1
carnitine biosynthetic process	-1	-1	-1
carnitine metabolic process	-1	-1	-1
carnitine metabolic process, CoA-linked	-1	-1	-1
carnitine shuttle	-1	-1	-1
carnitine transmembrane transport	-1	-1	-1
carnitine transport	-1	-1	-1
carnosine biosynthetic process	-1	-1	-1
carnosine metabolic process	-1	-1	-1
carotene catabolic process	-1	-1	-1
carotene metabolic process	-1	-1	-1
carotenoid metabolic process	-1	-1	-1
cartilage condensation	-1	-1	-1
cartilage development	-1	-1	-1
cartilage development involved in endochondral bone morphogenesis	-1	-1	-1
cartilage morphogenesis	-1	-1	-1
catabolic process	-1	-1	-1
catabolism by host of symbiont protein	-1	-1	-1
catecholamine biosynthetic process	-1	-1	-1
catecholamine catabolic process	-1	-1	-1
catecholamine metabolic process	-1	-1	-1
catecholamine secretion	-1	-1	-1
cation homeostasis	-1	-1	-1
cation transmembrane transport	-4.08934e-07	-0.79958	3.49226e-07
cation transport	-4.54197e-12	-0.0748913	5.58686e-16
caveola assembly	-1	-1	-1
caveolin-mediated endocytosis	-1	-1	-1
cell activation	3.92163e-35	-2.36853e-09	-5.49344e-13
cell activation involved in immune response	-0.189637	-3.3449e-15	5.6276e-14
cell adhesion	-1	-1	-1
cell adhesion involved in heart morphogenesis	-1	-1	-1
cell adhesion mediated by integrin	-1	-1	-1
cell adhesion molecule production	-1	-1	-1
cell aggregation	-1	-1	-1
cell aging	0.0598458	-0.489607	-0.204049
cell chemotaxis	-1	-1	-1
cell communication	-1	-1	-1
cell communication by chemical coupling	-1	-1	-1
cell communication by electrical coupling	-1	-1	-1
cell communication by electrical coupling involved in cardiac conduction	-1	-1	-1
cell cycle	-5.60298e-16	-0.0122912	1.02199e-22
cell cycle G1/S phase transition	-3.56279e-11	-0.139355	3.73878e-14
cell cycle G2/M phase transition	-0.147833	-0.492008	0.0519745
cell cycle arrest	-1	-1	-1
cell cycle phase transition	-3.22379e-25	-0.00953434	1.34262e-33
cell death	-0.144229	0.00386952	-0.378434
cell death in response to hydrogen peroxide	-1	-1	-1
cell death in response to oxidative stress	-1	-1	-1
cell dedifferentiation	-1	-1	-1
cell development	-1	-1	-1
cell differentiation	-1	-1	-1
cell differentiation in hindbrain	-1	-1	-1
cell differentiation in spinal cord	-1	-1	-1
cell differentiation involved in embryonic placenta development	-1	-1	-1
cell differentiation involved in kidney development	-1	-1	-1
cell differentiation involved in metanephros development	-1	-1	-1
cell differentiation involved in salivary gland development	-1	-1	-1
cell division	-1.8622e-21	-0.137916	3.48735e-25
cell envelope organization	-1	-1	-1
cell fate commitment	-1	-1	-1
cell fate determination	-1	-1	-1
cell fate specification	-1	-1	-1
cell growth involved in cardiac muscle cell development	-1	-1	-1
cell junction assembly	-1	-1	-1
cell junction maintenance	-1	-1	-1
cell killing	-1	-1	-1
cell maturation	-1	-1	-1
cell migration	-0.385621	-0.534779	0.183303
cell migration in hindbrain	-1	-1	-1
cell migration involved in endocardial cushion formation	-1	-1	-1
cell migration involved in gastrulation	-1	-1	-1
cell migration involved in heart development	-1	-1	-1
cell migration involved in kidney development	-1	-1	-1
cell migration involved in mesendoderm migration	-1	-1	-1
cell migration involved in sprouting angiogenesis	-1	-1	-1
cell migration involved in vasculogenesis	-1	-1	-1
cell morphogenesis	-1	-1	-1
cell morphogenesis involved in differentiation	-1	-1	-1
cell morphogenesis involved in neuron differentiation	-1	-1	-1
cell motility	-0.118233	-0.534779	0.0453073
cell part morphogenesis	0.0598458	-0.489607	-0.204049
cell population proliferation	-0.28866	0.388822	0.732723
cell projection assembly	-1	-1	-1
cell projection morphogenesis	0.183323	-0.625185	-0.369182
cell projection organization	-1	-1	-1
cell proliferation in forebrain	-1	-1	-1
cell proliferation in hindbrain	-1	-1	-1
cell proliferation in midbrain	-1	-1	-1
cell proliferation involved in kidney development	-1	-1	-1
cell proliferation involved in metanephros development	-1	-1	-1
cell proliferation involved in outflow tract morphogenesis	-1	-1	-1
cell recognition	-1.44393e-58	-6.44144e-06	6.85236e-82
cell redox homeostasis	-1.6749e-20	-0.0405003	3.2352e-26
cell surface pattern recognition receptor signaling pathway	-1	-1	-1
cell surface receptor signaling pathway	-1	-1	-1
cell surface receptor signaling pathway involved in cell-cell signaling	-1.3598e-06	-0.576719	3.21967e-07
cell volume homeostasis	0.0598458	-0.489607	-0.204049
cell wall disruption in other organism	-1	-1	-1
cell wall macromolecule catabolic process	-1	-1	-1
cell-cell adhesion	-1	-1	-1
cell-cell adhesion in response to extracellular stimulus	-1	-1	-1
cell-cell adhesion mediated by cadherin	-1	-1	-1
cell-cell adhesion mediated by integrin	-1	-1	-1
cell-cell adhesion via plasma-membrane adhesion molecules	-1	-1	-1
cell-cell fusion	-1	-1	-1
cell-cell junction assembly	-1	-1	-1
cell-cell junction maintenance	-1	-1	-1
cell-cell junction organization	-1	-1	-1
cell-cell recognition	-1	-1	-1
cell-cell signaling	-1	-1	-1
cell-cell signaling by wnt	-1	-1	-1
cell-cell signaling involved in cardiac conduction	-1	-1	-1
cell-matrix adhesion	-1	-1	-1
cell-matrix adhesion involved in ameboidal cell migration	-1	-1	-1
cell-substrate adhesion	-1	-1	-1
cell-substrate junction assembly	-1	-1	-1
cellular aldehyde metabolic process	-1	-1	-1
cellular amide catabolic process	-1	-1	-1
cellular amide metabolic process	0.00485907	-0.837037	-0.0105356
cellular amino acid biosynthetic process	-1	-1	-1
cellular amino acid catabolic process	-1	-1	-1
cellular amino acid metabolic process	-0.452234	-0.625185	0.265365
cellular aromatic compound metabolic process	-1	-1	-1
cellular biogenic amine metabolic process	-1	-1	-1
cellular calcium ion homeostasis	-1	-1	-1
cellular carbohydrate catabolic process	-1	-1	-1
cellular carbohydrate metabolic process	-0.452234	0.0406164	-0.369182
cellular cation homeostasis	-1	-1	-1
cellular chemical homeostasis	0.183323	-0.625185	-0.369182
cellular chloride ion homeostasis	-1	-1	-1
cellular component assembly	-1	-1	-1
cellular component disassembly involved in execution phase of apoptosis	-1	-1	-1
cellular component maintenance	-1	-1	-1
cellular copper ion homeostasis	-1	-1	-1
cellular defense response	-1	-1	-1
cellular detoxification	-0.287708	-0.489607	0.115185
cellular detoxification of aldehyde	-1	-1	-1
cellular detoxification of nitrogen compound	-1	-1	-1
cellular extravasation	-1	-1	-1
cellular glucose homeostasis	-0.452234	0.0406164	-0.369182
cellular glucuronidation	-1	-1	-1
cellular heat acclimation	-1	-1	-1
cellular homeostasis	-0.0035527	-0.55971	0.00104025
cellular hyperosmotic response	0.183323	-0.625185	-0.369182
cellular hyperosmotic salinity response	-0.0127769	-0.186151	0.000551402
cellular hypotonic response	-1	-1	-1
cellular hypotonic salinity response	-1	-1	-1
cellular ion homeostasis	-1	-1	-1
cellular iron ion homeostasis	-0.920515	-0.397384	0.44261
cellular ketone body metabolic process	-1	-1	-1
cellular ketone metabolic process	-1	-1	-1
cellular lipid catabolic process	-1	-1	-1
cellular lipid metabolic process	-1	-1	-1
cellular localization	-1	-1	-1
cellular macromolecule biosynthetic process	-1	-1	-1
cellular macromolecule catabolic process	1	1	1
cellular magnesium ion homeostasis	-1	-1	-1
cellular metabolic process	-1	-1	-1
cellular metal ion homeostasis	-1	-1	-1
cellular modified amino acid catabolic process	-1	-1	-1
cellular modified amino acid metabolic process	-1	-1	-1
cellular nitrogen compound metabolic process	-1	-1	-1
cellular oligosaccharide catabolic process	-1	-1	-1
cellular oxidant detoxification	-0.452234	-0.625185	0.265365
cellular phosphate ion homeostasis	-1	-1	-1
cellular pigment accumulation	-1	-1	-1
cellular pigmentation	-1	-1	-1
cellular polysaccharide biosynthetic process	-1	-1	-1
cellular potassium ion homeostasis	-1	-1	-1
cellular process	-1	-1	-1
cellular process regulating host cell cycle in response to virus	-1	-1	-1
cellular protein catabolic process	-1.95488e-06	-0.372304	1.12824e-07
cellular protein localization	-1	-1	-1
cellular protein metabolic process	-1	-1	-1
cellular protein modification process	-1	-1	-1
cellular protein-containing complex assembly	8.76395e-14	-0.35616	-9.5528e-11
cellular protein-containing complex localization	-0.452234	-0.625185	0.265365
cellular respiration	-2.14735e-32	-0.00092478	5.26612e-45
cellular response to 2,3,7,8-tetrachlorodibenzodioxine	-1	-1	-1
cellular response to ATP	-1	-1	-1
cellular response to BMP stimulus	-1	-1	-1
cellular response to DNA damage stimulus	-3.35257e-11	0.84604	4.05928e-10
cellular response to L-arginine	-1	-1	-1
cellular response to L-glutamate	-1	-1	-1
cellular response to L-glutamine	-1	-1	-1
cellular response to Thyroglobulin triiodothyronine	-1	-1	-1
cellular response to UV	-0.28866	0.388822	0.732723
cellular response to UV-A	-1	-1	-1
cellular response to UV-B	-1	-1	-1
cellular response to UV-C	-1	-1	-1
cellular response to X-ray	-0.0270139	-0.139576	0.000937995
cellular response to acetylcholine	-1	-1	-1
cellular response to acidic pH	-1	-1	-1
cellular response to actinomycin D	-0.453307	0.966682	0.489318
cellular response to alkaline pH	-1	-1	-1
cellular response to alkaloid	-1	-1	-1
cellular response to amine stimulus	-1	-1	-1
cellular response to amino acid starvation	-0.192837	0.536499	0.44261
cellular response to amino acid stimulus	-1	-1	-1
cellular response to ammonium ion	-1	-1	-1
cellular response to amyloid-beta	-1	-1	-1
cellular response to angiotensin	-1	-1	-1
cellular response to antibiotic	0.873737	0.00754112	-0.0230116
cellular response to arsenic-containing substance	0.562542	0.771031	-0.429326
cellular response to arsenite ion	0.183323	-0.625185	-0.369182
cellular response to bacterial lipopeptide	-1	-1	-1
cellular response to bile acid	-1	-1	-1
cellular response to bleomycin	-1	-1	-1
cellular response to brain-derived neurotrophic factor stimulus	-1	-1	-1
cellular response to cAMP	-1	-1	-1
cellular response to cGMP	-1	-1	-1
cellular response to cadmium ion	-1	-1	-1
cellular response to caffeine	-1	-1	-1
cellular response to calcium ion	0.246042	-0.738233	-0.392203
cellular response to camptothecin	-1	-1	-1
cellular response to carbohydrate stimulus	-0.452234	0.0406164	-0.369182
cellular response to catecholamine stimulus	-1	-1	-1
cellular response to cell-matrix adhesion	-1	-1	-1
cellular response to chemokine	-0.764121	0.378765	-0.683024
cellular response to cholesterol	-1	-1	-1
cellular response to chromate	-1	-1	-1
cellular response to cisplatin	-1	-1	-1
cellular response to cobalt ion	-1	-1	-1
cellular response to cocaine	-1	-1	-1
cellular response to cold	-0.0164455	-0.618197	0.0066662
cellular response to copper ion	-1	-1	-1
cellular response to corticosteroid stimulus	-1	-1	-1
cellular response to corticosterone stimulus	-1	-1	-1
cellular response to corticotropin-releasing hormone stimulus	-1	-1	-1
cellular response to cycloheximide	0.0211604	-0.397384	-0.119779
cellular response to cytokine stimulus	0.926917	-0.0490379	0.140795
cellular response to decreased oxygen levels	-1	-1	-1
cellular response to dexamethasone stimulus	-1	-1	-1
cellular response to diacyl bacterial lipopeptide	-1	-1	-1
cellular response to diamide	-1	-1	-1
cellular response to dopamine	-0.643805	-0.328409	0.221684
cellular response to drug	0.753774	0.0880057	-0.0976289
cellular response to dsDNA	-1	-1	-1
cellular response to dsRNA	-1	-1	-1
cellular response to electrical stimulus	-1	-1	-1
cellular response to epidermal growth factor stimulus	0.111842	-0.0792957	-0.885462
cellular response to epinephrine stimulus	-1	-1	-1
cellular response to erythropoietin	-1	-1	-1
cellular response to estradiol stimulus	-1	-1	-1
cellular response to estrogen stimulus	-1	-1	-1
cellular response to ethanol	-0.452234	-0.625185	0.265365
cellular response to exogenous dsRNA	-1	-1	-1
cellular response to extracellular stimulus	-0.0588182	0.52683	0.185656
cellular response to fatty acid	-1	-1	-1
cellular response to fibroblast growth factor stimulus	-1	-1	-1
cellular response to fluid shear stress	0.0598458	-0.489607	-0.204049
cellular response to folic acid	-1	-1	-1
cellular response to follicle-stimulating hormone stimulus	-1	-1	-1
cellular response to forskolin	-1	-1	-1
cellular response to fructose stimulus	-1	-1	-1
cellular response to gamma radiation	-1	-1	-1
cellular response to glucagon stimulus	-1	-1	-1
cellular response to glucocorticoid stimulus	-1	-1	-1
cellular response to glucose starvation	-1.41408e-07	0.0119109	0.00199993
cellular response to glucose stimulus	-1	-1	-1
cellular response to gonadotropin stimulus	-1	-1	-1
cellular response to gonadotropin-releasing hormone	-1	-1	-1
cellular response to granulocyte macrophage colony-stimulating factor stimulus	-1	-1	-1
cellular response to growth factor stimulus	0.39344	-0.215359	0.874157
cellular response to heat	-8.03448e-19	-0.828338	2.5091e-18
cellular response to heparin	-1	-1	-1
cellular response to hepatocyte growth factor stimulus	-1	-1	-1
cellular response to high density lipoprotein particle stimulus	-1	-1	-1
cellular response to histamine	-1	-1	-1
cellular response to hormone stimulus	-0.0926637	0.000570117	-0.267544
cellular response to hydrogen peroxide	-0.287708	-0.489607	0.115185
cellular response to hydrogen sulfide	-1	-1	-1
cellular response to hydroperoxide	-1	-1	-1
cellular response to hydroxyurea	-0.452234	0.0406164	-0.369182
cellular response to hyperoxia	-1	-1	-1
cellular response to hypoxia	-1	-1	-1
cellular response to increased oxygen levels	-1	-1	-1
cellular response to indole-3-methanol	-1	-1	-1
cellular response to inorganic substance	0.85583	0.966682	-0.834704
cellular response to insulin stimulus	-0.16426	-0.627337	0.083819
cellular response to insulin-like growth factor stimulus	-1	-1	-1
cellular response to interferon-alpha	-1	-1	-1
cellular response to interferon-beta	0.183323	-0.625185	-0.369182
cellular response to interferon-gamma	0.859077	-0.722511	0.912273
cellular response to interleukin-1	-1	-1	-1
cellular response to interleukin-12	-1	-1	-1
cellular response to interleukin-13	-1	-1	-1
cellular response to interleukin-3	-0.452234	-0.625185	0.265365
cellular response to interleukin-4	-1.08092e-18	-0.0191891	2.88732e-25
cellular response to interleukin-6	-1	-1	-1
cellular response to interleukin-7	-4.93042e-19	-0.176482	3.51239e-22
cellular response to ionizing radiation	-0.0583589	-0.033343	0.000436385
cellular response to ionomycin	-1	-1	-1
cellular response to iron ion	-0.452234	-0.625185	0.265365
cellular response to jasmonic acid stimulus	-1	-1	-1
cellular response to laminar fluid shear stress	-1	-1	-1
cellular response to lead ion	-1	-1	-1
cellular response to leptin stimulus	-1	-1	-1
cellular response to leucine	-1	-1	-1
cellular response to leucine starvation	-1	-1	-1
cellular response to leukemia inhibitory factor	-0.0926637	0.966682	0.111506
cellular response to light stimulus	-1	-1	-1
cellular response to lipid	-1	-1	-1
cellular response to lipopolysaccharide	-1	-1	-1
cellular response to lipoteichoic acid	-1	-1	-1
cellular response to lithium ion	-1	-1	-1
cellular response to low-density lipoprotein particle stimulus	0.183323	-0.625185	-0.369182
cellular response to luteinizing hormone stimulus	-1	-1	-1
cellular response to macrophage colony-stimulating factor stimulus	-1	-1	-1
cellular response to magnesium ion	-1	-1	-1
cellular response to magnetism	-1	-1	-1
cellular response to manganese ion	-1	-1	-1
cellular response to mechanical stimulus	-1	-1	-1
cellular response to menadione	-1	-1	-1
cellular response to mercury ion	-1	-1	-1
cellular response to metal ion	0.183323	-0.625185	-0.369182
cellular response to mineralocorticoid stimulus	-1	-1	-1
cellular response to misfolded protein	-1	-1	-1
cellular response to molecule of bacterial origin	-1	-1	-1
cellular response to molecule of fungal origin	-0.687685	-0.457147	0.327943
cellular response to morphine	-1	-1	-1
cellular response to muramyl dipeptide	-1	-1	-1
cellular response to mycophenolic acid	-1	-1	-1
cellular response to mycotoxin	-1	-1	-1
cellular response to nerve growth factor stimulus	0.520208	-0.152172	0.606768
cellular response to nicotine	-1	-1	-1
cellular response to nitric oxide	-1	-1	-1
cellular response to nitrogen starvation	-1	-1	-1
cellular response to nitrosative stress	-1	-1	-1
cellular response to norepinephrine stimulus	-1	-1	-1
cellular response to nutrient	-1	-1	-1
cellular response to nutrient levels	-0.035935	0.266829	0.251892
cellular response to oleic acid	-1	-1	-1
cellular response to organic cyclic compound	-0.0659773	0.466546	0.230636
cellular response to organic substance	-1	-1	-1
cellular response to organonitrogen compound	-0.0529821	-0.114161	0.00179125
cellular response to osmotic stress	-1	-1	-1
cellular response to oxidative stress	-0.239963	-0.979928	0.247982
cellular response to oxidised low-density lipoprotein particle stimulus	-1	-1	-1
cellular response to oxygen levels	-0.452234	-0.625185	0.265365
cellular response to oxygen-glucose deprivation	0.183323	-0.625185	-0.369182
cellular response to pH	-1	-1	-1
cellular response to parathyroid hormone stimulus	-1	-1	-1
cellular response to peptide	-0.0327362	-0.722511	0.0190403
cellular response to peptide hormone stimulus	-0.0926637	-0.274486	0.0127196
cellular response to peptidoglycan	-1	-1	-1
cellular response to phorbol 13-acetate 12-myristate	-1	-1	-1
cellular response to phosphate starvation	-1	-1	-1
cellular response to platelet-derived growth factor stimulus	-1	-1	-1
cellular response to potassium ion	-1	-1	-1
cellular response to potassium ion starvation	-1	-1	-1
cellular response to progesterone stimulus	-1	-1	-1
cellular response to prostaglandin D stimulus	-1	-1	-1
cellular response to prostaglandin E stimulus	-1	-1	-1
cellular response to prostaglandin stimulus	-1	-1	-1
cellular response to purine-containing compound	-1	-1	-1
cellular response to radiation	-0.00671339	-0.556696	0.00203373
cellular response to reactive nitrogen species	-1	-1	-1
cellular response to reactive oxygen species	0.359595	0.952872	-0.35133
cellular response to redox state	-1	-1	-1
cellular response to retinoic acid	-1	-1	-1
cellular response to salt stress	-0.920515	-0.397384	0.44261
cellular response to sodium arsenite	-1	-1	-1
cellular response to sorbitol	-1	-1	-1
cellular response to starvation	-0.165704	-0.31662	0.0328695
cellular response to staurosporine	-1	-1	-1
cellular response to steroid hormone stimulus	-1	-1	-1
cellular response to sterol	-1	-1	-1
cellular response to sterol depletion	-1	-1	-1
cellular response to superoxide	-1	-1	-1
cellular response to temperature stimulus	-1	-1	-1
cellular response to testosterone stimulus	-1	-1	-1
cellular response to tetrahydrofolate	-1	-1	-1
cellular response to thapsigargin	-1	-1	-1
cellular response to thyroid hormone stimulus	-1	-1	-1
cellular response to thyroxine stimulus	-1	-1	-1
cellular response to topologically incorrect protein	-7.10228e-05	-0.338049	4.25787e-06
cellular response to toxic substance	0.0643289	-0.874371	-0.0965431
cellular response to transforming growth factor beta stimulus	-1	-1	-1
cellular response to triacyl bacterial lipopeptide	-1	-1	-1
cellular response to trichostatin A	-0.452234	0.0406164	-0.369182
cellular response to tumor cell	-1	-1	-1
cellular response to tumor necrosis factor	-1	-1	-1
cellular response to unfolded protein	-1.09342e-09	-0.129481	1.3255e-12
cellular response to vascular endothelial growth factor stimulus	-1	-1	-1
cellular response to vasopressin	-1	-1	-1
cellular response to virus	-0.192837	0.0372938	-0.693615
cellular response to vitamin	-1	-1	-1
cellular response to vitamin D	-1	-1	-1
cellular response to vitamin E	-1	-1	-1
cellular response to vitamin K	-1	-1	-1
cellular response to water deprivation	-1	-1	-1
cellular response to xenobiotic stimulus	-1	-1	-1
cellular response to zinc ion	-1	-1	-1
cellular response to zinc ion starvation	-1	-1	-1
cellular senescence	-1	-1	-1
cellular sodium ion homeostasis	-1	-1	-1
cellular sphingolipid homeostasis	-1	-1	-1
cellular stress response to acid chemical	-1	-1	-1
cellular triglyceride homeostasis	-1	-1	-1
cellular water homeostasis	-1	-1	-1
cellular zinc ion homeostasis	-1	-1	-1
central nervous system development	-1	-1	-1
central nervous system morphogenesis	-1	-1	-1
central nervous system myelin formation	-1	-1	-1
central nervous system myelin maintenance	-1	-1	-1
central nervous system myelination	-1	-1	-1
central nervous system neuron axonogenesis	0.0598458	-0.489607	-0.204049
central nervous system neuron development	-1	-1	-1
central nervous system neuron differentiation	-1	-1	-1
central nervous system projection neuron axonogenesis	-1	-1	-1
central nervous system vasculogenesis	-1	-1	-1
central tolerance induction	-1	-1	-1
centriole assembly	-1	-1	-1
centriole elongation	-1	-1	-1
centriole replication	-1	-1	-1
centriole-centriole cohesion	-1	-1	-1
centrosome cycle	-1	-1	-1
centrosome duplication	-1	-1	-1
centrosome localization	-0.3004	0.514534	0.62878
centrosome separation	-0.192837	0.536499	0.44261
centrosome-templated microtubule nucleation	-1	-1	-1
ceramide 1-phosphate transport	-1	-1	-1
ceramide biosynthetic process	-1	-1	-1
ceramide catabolic process	-1	-1	-1
ceramide metabolic process	-1	-1	-1
ceramide phosphoethanolamine biosynthetic process	-1	-1	-1
ceramide translocation	-1	-1	-1
ceramide transport	-1	-1	-1
cerebellar Purkinje cell differentiation	-1	-1	-1
cerebellar Purkinje cell layer development	-1	-1	-1
cerebellar Purkinje cell layer maturation	-1	-1	-1
cerebellar Purkinje cell layer morphogenesis	-1	-1	-1
cerebellar Purkinje cell layer structural organization	-1	-1	-1
cerebellar Purkinje cell-granule cell precursor cell signaling involved in regulation of granule cell precursor cell proliferation	-1	-1	-1
cerebellar cortex development	-1	-1	-1
cerebellar cortex formation	-1	-1	-1
cerebellar cortex morphogenesis	-1	-1	-1
cerebellar granular layer development	-1	-1	-1
cerebellar granule cell differentiation	-1	-1	-1
cerebellar granule cell precursor proliferation	-1	-1	-1
cerebellar granule cell precursor tangential migration	-1	-1	-1
cerebellar neuron development	-1	-1	-1
cerebellum development	-1	-1	-1
cerebellum morphogenesis	-1	-1	-1
cerebellum structural organization	-1	-1	-1
cerebral cortex GABAergic interneuron differentiation	-1	-1	-1
cerebral cortex GABAergic interneuron fate commitment	-1	-1	-1
cerebral cortex GABAergic interneuron migration	-1	-1	-1
cerebral cortex cell migration	-1	-1	-1
cerebral cortex development	-1	-1	-1
cerebral cortex neuron differentiation	-1	-1	-1
cerebral cortex radial glia guided migration	-1	-1	-1
cerebral cortex radially oriented cell migration	-1	-1	-1
cerebral cortex regionalization	-1	-1	-1
cerebral cortex tangential migration	-1	-1	-1
cerebrospinal fluid circulation	-1	-1	-1
cerebrospinal fluid secretion	-1	-1	-1
cervix development	-1	-1	-1
chaperone cofactor-dependent protein refolding	-8.64972e-12	-0.0381694	1.71017e-16
chaperone-mediated autophagy	-1	-1	-1
chaperone-mediated protein complex assembly	-1.03692e-15	-0.0142464	3.15767e-22
chaperone-mediated protein folding	-7.15097e-28	-0.00273411	2.35446e-38
chaperone-mediated protein transport	-1	-1	-1
chaperone-mediated protein transport involved in chaperone-mediated autophagy	-1	-1	-1
chemical homeostasis	-1	-1	-1
chemical homeostasis within a tissue	-1	-1	-1
chemical synaptic transmission	-1	-1	-1
chemoattraction of axon	-1	-1	-1
chemokine (C-C motif) ligand 2 secretion	-1	-1	-1
chemokine (C-C motif) ligand 21 signaling pathway	-1	-1	-1
chemokine (C-X-C motif) ligand 12 signaling pathway	-1	-1	-1
chemokine production	-1	-1	-1
chemokine secretion	-1	-1	-1
chemokine-mediated signaling pathway	-1	-1	-1
chemorepulsion involved in interneuron migration from the subpallium to the cortex	-1	-1	-1
chemorepulsion involved in postnatal olfactory bulb interneuron migration	-1	-1	-1
chemorepulsion of axon	-1	-1	-1
chemorepulsion of dopaminergic neuron axon	-1	-1	-1
chemosensory behavior	-1	-1	-1
chemotaxis	-1	-1	-1
chiasma assembly	-1	-1	-1
chitin catabolic process	-1	-1	-1
chitin metabolic process	-1	-1	-1
chloride ion homeostasis	-1	-1	-1
chloride transmembrane transport	-1	-1	-1
chloride transport	-1	-1	-1
cholecystokinin signaling pathway	-1	-1	-1
cholesterol biosynthetic process	-0.452234	-0.625185	0.265365
cholesterol biosynthetic process via desmosterol	-1	-1	-1
cholesterol biosynthetic process via lathosterol	-1	-1	-1
cholesterol catabolic process	-1	-1	-1
cholesterol efflux	-1	-1	-1
cholesterol esterification	-1	-1	-1
cholesterol homeostasis	-1	-1	-1
cholesterol import	-1	-1	-1
cholesterol metabolic process	-1	-1	-1
cholesterol transport	-1	-1	-1
choline catabolic process	-1	-1	-1
choline metabolic process	-1	-1	-1
choline transport	-1	-1	-1
chondroblast differentiation	-1	-1	-1
chondrocyte development	-1	-1	-1
chondrocyte development involved in endochondral bone morphogenesis	-1	-1	-1
chondrocyte differentiation	-1	-1	-1
chondrocyte differentiation involved in endochondral bone morphogenesis	-1	-1	-1
chondrocyte hypertrophy	-1	-1	-1
chondrocyte proliferation	-1	-1	-1
chondroitin sulfate biosynthetic process	-1	-1	-1
chondroitin sulfate catabolic process	-1	-1	-1
chondroitin sulfate metabolic process	-1	-1	-1
chondroitin sulfate proteoglycan biosynthetic process	-1	-1	-1
chondroitin sulfate proteoglycan biosynthetic process, polysaccharide chain biosynthetic process	-1	-1	-1
chordate embryonic development	-1	-1	-1
chorio-allantoic fusion	-1	-1	-1
chorion development	-1	-1	-1
chorionic trophoblast cell differentiation	-1	-1	-1
chromatin assembly	-8.90545e-06	0.0838649	0.00349562
chromatin assembly or disassembly	-2.68217e-10	0.64701	9.5206e-09
chromatin maintenance	-1	-1	-1
chromatin organization	2.07792e-05	2.82682e-05	-1.05449e-13
chromatin remodeling	0.218866	-0.96098	-0.250506
chromatin silencing	-0.920515	-0.397384	0.44261
chromatin silencing at centromere	-1	-1	-1
chromatin silencing at rDNA	0.682259	0.270277	-0.204049
chromatin silencing at telomere	-1	-1	-1
chromatin silencing by small RNA	-1	-1	-1
chromatin-mediated maintenance of transcription	-1	-1	-1
chromosome breakage	-1	-1	-1
chromosome condensation	-2.34635e-14	-0.367343	6.11777e-16
chromosome localization to nuclear envelope involved in homologous chromosome segregation	-1	-1	-1
chromosome organization	-1.19651e-47	-0.187412	3.16041e-51
chromosome organization involved in meiotic cell cycle	-1	-1	-1
chromosome segregation	-5.94394e-09	-0.560819	1.18099e-09
chromosome separation	-1	-1	-1
chronic inflammatory response	-1	-1	-1
chronic inflammatory response to antigenic stimulus	-1	-1	-1
chronological cell aging	-1	-1	-1
chylomicron assembly	-1	-1	-1
chylomicron remnant clearance	-1	-1	-1
chylomicron remodeling	-1	-1	-1
ciliary basal body organization	-0.452234	-0.625185	0.265365
ciliary basal body-plasma membrane docking	0.934216	-0.166759	0.309073
ciliary body morphogenesis	-1	-1	-1
ciliary neurotrophic factor-mediated signaling pathway	-1	-1	-1
ciliary receptor clustering involved in smoothened signaling pathway	-1	-1	-1
cilium assembly	-1	-1	-1
cilium movement	-1	-1	-1
cilium movement involved in cell motility	-1	-1	-1
cilium organization	-1	-1	-1
cilium-dependent cell motility	-1	-1	-1
circadian behavior	-1	-1	-1
circadian regulation of gene expression	-0.823229	-0.55971	0.497422
circadian regulation of translation	-1	-1	-1
circadian rhythm	-0.862701	-0.142454	0.183303
circadian sleep/wake cycle	-1	-1	-1
circadian sleep/wake cycle process	-1	-1	-1
circadian sleep/wake cycle, REM sleep	-1	-1	-1
circadian temperature homeostasis	-1	-1	-1
circulatory system development	-1	-1	-1
cis assembly of pre-catalytic spliceosome	-1	-1	-1
citrate metabolic process	-0.132623	-0.328409	0.0258628
citrate transport	-1	-1	-1
citrulline biosynthetic process	-1	-1	-1
citrulline metabolic process	-1	-1	-1
clathrin coat assembly	-0.192837	0.536499	0.44261
clathrin coat disassembly	-1	-1	-1
clathrin-coated pit assembly	-1	-1	-1
clathrin-dependent endocytosis	-0.00102834	-0.16227	1.86736e-05
cleavage furrow formation	-1	-1	-1
cleavage furrow ingression	-1	-1	-1
cleavage in ITS2 between 5.8S rRNA and LSU-rRNA of tricistronic rRNA transcript (SSU-rRNA, 5.8S rRNA, LSU-rRNA)	-1	-1	-1
cleavage involved in rRNA processing	0.682259	-0.489607	0.87871
cloacal septation	-1	-1	-1
closure of optic fissure	-1	-1	-1
club cell differentiation	-1	-1	-1
clustering of voltage-gated potassium channels	-1	-1	-1
clustering of voltage-gated sodium channels	-1	-1	-1
co-translational protein modification	-1	-1	-1
coagulation	-1	-1	-1
cobalamin biosynthetic process	-1	-1	-1
cobalamin metabolic process	-1	-1	-1
cobalamin transport	-1	-1	-1
cobalt ion transport	-1	-1	-1
cochlea development	-1	-1	-1
cochlea morphogenesis	-1	-1	-1
cochlear nucleus development	-1	-1	-1
coenzyme A biosynthetic process	-1	-1	-1
coenzyme A metabolic process	-0.192837	-0.397384	0.0536636
coenzyme A transmembrane transport	-1	-1	-1
coenzyme biosynthetic process	-0.452234	-0.625185	0.265365
cofactor metabolic process	-1	-1	-1
cofactor transport	-1	-1	-1
cognition	-1	-1	-1
cohesin loading	-1	-1	-1
cold acclimation	-1	-1	-1
collagen biosynthetic process	-1	-1	-1
collagen catabolic process	-1	-1	-1
collagen fibril organization	-1	-1	-1
collagen metabolic process	-1	-1	-1
collagen-activated signaling pathway	-1	-1	-1
collagen-activated tyrosine kinase receptor signaling pathway	-1	-1	-1
collateral sprouting	-1	-1	-1
collateral sprouting in absence of injury	-1	-1	-1
collecting duct development	-1	-1	-1
columnar/cuboidal epithelial cell development	-1	-1	-1
comma-shaped body morphogenesis	-1	-1	-1
commissural neuron axon guidance	-1	-1	-1
commitment of neuronal cell to specific neuron type in forebrain	-1	-1	-1
common bile duct development	-1	-1	-1
common myeloid progenitor cell proliferation	-1	-1	-1
common-partner SMAD protein phosphorylation	-1	-1	-1
compartment pattern specification	-1	-1	-1
complement activation	-3.1924e-193	-4.06912e-07	4.58342e-234
complement activation, alternative pathway	-1	-1	-1
complement activation, classical pathway	-3.76209e-206	-2.60621e-05	6.35436e-238
complement activation, lectin pathway	-1	-1	-1
complement component C5a signaling pathway	-1	-1	-1
complement receptor mediated signaling pathway	-1	-1	-1
complement-dependent cytotoxicity	-1	-1	-1
complement-mediated synapse pruning	-1	-1	-1
condensed mesenchymal cell proliferation	-1	-1	-1
conditioned taste aversion	-1	-1	-1
connective tissue development	-1	-1	-1
connective tissue replacement involved in inflammatory response wound healing	-1	-1	-1
constitutive secretory pathway	-1	-1	-1
contact inhibition	-1	-1	-1
convergent extension	-1	-1	-1
convergent extension involved in axis elongation	-1	-1	-1
convergent extension involved in gastrulation	-1	-1	-1
convergent extension involved in neural plate elongation	-1	-1	-1
convergent extension involved in organogenesis	-1	-1	-1
copper ion export	-1	-1	-1
copper ion homeostasis	-1	-1	-1
copper ion import	-1	-1	-1
copper ion transmembrane transport	-1	-1	-1
copper ion transport	-1	-1	-1
copulation	-1	-1	-1
cornea development in camera-type eye	-1	-1	-1
corneocyte development	-1	-1	-1
cornification	-1	-1	-1
cornified envelope assembly	-0.452234	-0.625185	0.265365
coronary artery morphogenesis	-1	-1	-1
coronary vasculature development	-1	-1	-1
coronary vasculature morphogenesis	-1	-1	-1
coronary vein morphogenesis	-1	-1	-1
corpus callosum development	-1	-1	-1
corpus callosum morphogenesis	-1	-1	-1
cortical actin cytoskeleton organization	0.797125	-0.457147	0.732723
cortical cytoskeleton organization	-0.862701	-0.534779	0.509564
cortical microtubule organization	0.270174	-0.397384	-0.693615
corticospinal tract morphogenesis	-1	-1	-1
corticotropin hormone secreting cell differentiation	-1	-1	-1
cortisol biosynthetic process	-1	-1	-1
cortisol metabolic process	-1	-1	-1
cotranslational protein targeting to membrane	0.452234	0.625185	-0.265365
coumarin catabolic process	-1	-1	-1
coumarin metabolic process	-1	-1	-1
covalent chromatin modification	0.00180055	0.0114718	-5.13634e-07
cranial ganglion development	-1	-1	-1
cranial nerve development	-1	-1	-1
cranial skeletal system development	-1	-1	-1
cranial suture morphogenesis	-1	-1	-1
craniofacial suture morphogenesis	-1	-1	-1
creatine biosynthetic process	-1	-1	-1
creatine metabolic process	-1	-1	-1
creatine transmembrane transport	-1	-1	-1
cristae formation	-3.27029e-63	-0.00776347	5.08264e-75
cross-receptor inhibition within G protein-coupled receptor heterodimer	-1	-1	-1
cuticle development	-1	-1	-1
cyanate catabolic process	-1	-1	-1
cyclic nucleotide catabolic process	-1	-1	-1
cyclic purine nucleotide metabolic process	-1	-1	-1
cyclic-nucleotide-mediated signaling	-1	-1	-1
cyclooxygenase pathway	-1	-1	-1
cysteine biosynthetic process	-1	-1	-1
cysteine biosynthetic process from serine	-1	-1	-1
cysteine biosynthetic process via cystathionine	-1	-1	-1
cysteine metabolic process	-1	-1	-1
cysteine transport	-1	-1	-1
cysteinyl-tRNA aminoacylation	-1	-1	-1
cytidine deamination	-1	-1	-1
cytidine to uridine editing	-1	-1	-1
cytochrome complex assembly	0.562542	0.118908	-0.0724073
cytokine biosynthetic process	-1	-1	-1
cytokine metabolic process	-1	-1	-1
cytokine production	-1	-1	-1
cytokine production involved in immune response	-1	-1	-1
cytokine production involved in inflammatory response	-1	-1	-1
cytokine secretion	-0.452234	0.0406164	-0.369182
cytokine secretion involved in immune response	-1	-1	-1
cytokine-mediated signaling pathway	2.28023e-20	0.169069	-1.1685e-23
cytokinetic process	0.562542	-0.328409	0.829098
cytolysis	-1	-1	-1
cytolysis in other organism	-1	-1	-1
cytolysis in other organism involved in symbiotic interaction	-1	-1	-1
cytoplasm organization	-1	-1	-1
cytoplasm to vacuole transport by the Cvt pathway	-1	-1	-1
cytoplasmic actin-based contraction involved in cell motility	-1	-1	-1
cytoplasmic mRNA processing body assembly	-0.452234	-0.625185	0.265365
cytoplasmic microtubule organization	0.562542	0.771031	-0.429326
cytoplasmic pattern recognition receptor signaling pathway	-0.733743	0.075716	-0.279975
cytoplasmic pattern recognition receptor signaling pathway in response to virus	-1	-1	-1
cytoplasmic sequestering of NF-kappaB	-0.321357	-0.871778	0.277413
cytoplasmic sequestering of protein	0.85583	0.239464	-0.267544
cytoplasmic sequestering of transcription factor	-0.192837	0.0372938	-0.693615
cytoplasmic translation	4.77662e-11	0.207844	-1.91941e-13
cytoplasmic translational initiation	-0.00109473	-0.746406	0.000647231
cytoplasmic translational termination	-1	-1	-1
cytosine metabolic process	-1	-1	-1
cytoskeletal anchoring at nuclear membrane	0.0077683	-0.328409	-0.0724073
cytoskeletal anchoring at plasma membrane	-1	-1	-1
cytoskeleton organization	0.862907	-0.0148696	0.077509
cytoskeleton-dependent cytokinesis	-0.0339584	0.845172	0.0582426
cytoskeleton-dependent intracellular transport	-0.887744	0.381896	-0.577321
cytosol to endoplasmic reticulum transport	-0.00080803	0.266829	0.0184857
cytosolic calcium ion transport	-1	-1	-1
cytosolic transport	0.0224702	-0.0841669	-0.403712
dATP catabolic process	-1	-1	-1
dATP metabolic process	-1	-1	-1
dGTP catabolic process	-1	-1	-1
dGTP metabolic process	-1	-1	-1
dTDP biosynthetic process	-1	-1	-1
dTMP biosynthetic process	-1	-1	-1
dTTP biosynthetic process	-1	-1	-1
dUDP biosynthetic process	-1	-1	-1
dUMP biosynthetic process	-1	-1	-1
dUMP metabolic process	-1	-1	-1
dUTP catabolic process	-1	-1	-1
daunorubicin metabolic process	-1	-1	-1
de novo centriole assembly involved in multi-ciliated epithelial cell differentiation	-1	-1	-1
deadenylation-dependent decapping of nuclear-transcribed mRNA	-1	-1	-1
deadenylation-independent decapping of nuclear-transcribed mRNA	-1	-1	-1
death-inducing signaling complex assembly	-1	-1	-1
decidualization	-1	-1	-1
defense response	-1	-1	-1
defense response to Gram-negative bacterium	-1	-1	-1
defense response to Gram-positive bacterium	-1	-1	-1
defense response to bacterium	-7.5615e-28	-0.0154882	8.6285e-36
defense response to fungus	-1	-1	-1
defense response to nematode	-1	-1	-1
defense response to other organism	-5.84277e-52	0.0409877	8.00152e-39
defense response to protozoan	-0.452234	-0.625185	0.265365
defense response to tumor cell	-1	-1	-1
defense response to virus	-1.31193e-07	6.74795e-20	-0.031895
definitive erythrocyte differentiation	-1	-1	-1
definitive hemopoiesis	-1	-1	-1
dehydroascorbic acid transport	-1	-1	-1
delamination	-1	-1	-1
deltoid tuberosity development	-1	-1	-1
demethylation	-1	-1	-1
dendrite arborization	-1	-1	-1
dendrite development	-1	-1	-1
dendrite extension	-1	-1	-1
dendrite morphogenesis	-1	-1	-1
dendrite regeneration	-1	-1	-1
dendrite self-avoidance	-1	-1	-1
dendritic cell chemotaxis	-1	-1	-1
dendritic cell dendrite assembly	-1	-1	-1
dendritic cell differentiation	-1	-1	-1
dendritic cell migration	-1	-1	-1
dendritic cell proliferation	-1	-1	-1
dendritic spine development	-1	-1	-1
dendritic spine maintenance	-1	-1	-1
dendritic spine morphogenesis	-1	-1	-1
dendritic spine organization	-1	-1	-1
dendritic transport of messenger ribonucleoprotein complex	-0.287708	0.00378212	-0.204049
dense core granule exocytosis	-1	-1	-1
dense core granule maturation	-1	-1	-1
dense core granule priming	-1	-1	-1
dentate gyrus development	-1	-1	-1
dentinogenesis	-1	-1	-1
deoxyribonucleoside catabolic process	-1	-1	-1
deoxyribonucleoside monophosphate biosynthetic process	-0.287708	-0.489607	0.115185
deoxyribonucleoside monophosphate catabolic process	-1	-1	-1
deoxyribonucleoside triphosphate catabolic process	-1	-1	-1
deoxyribonucleoside triphosphate metabolic process	-1	-1	-1
deoxyribonucleotide biosynthetic process	-0.0035527	-0.215359	0.000144942
deoxyribonucleotide catabolic process	-1	-1	-1
deoxyribose phosphate catabolic process	-1	-1	-1
dephosphorylation	-1	-1	-1
dephosphorylation of RNA polymerase II C-terminal domain	-1	-1	-1
depurination	-1	-1	-1
depyrimidination	-1	-1	-1
dermatan sulfate biosynthetic process	-1	-1	-1
dermatan sulfate proteoglycan biosynthetic process	-1	-1	-1
dermatan sulfate proteoglycan metabolic process	-1	-1	-1
desensitization of G protein-coupled receptor signaling pathway	-1	-1	-1
desensitization of G protein-coupled receptor signaling pathway by arrestin	-1	-1	-1
desmosome assembly	-1	-1	-1
desmosome organization	-1	-1	-1
detection of abiotic stimulus	-1	-1	-1
detection of bacterial lipoprotein	-1	-1	-1
detection of bacterium	-1	-1	-1
detection of biotic stimulus	-1	-1	-1
detection of calcium ion	-1	-1	-1
detection of chemical stimulus	-1	-1	-1
detection of chemical stimulus involved in sensory perception	-1	-1	-1
detection of chemical stimulus involved in sensory perception of bitter taste	-1	-1	-1
detection of chemical stimulus involved in sensory perception of pain	-1	-1	-1
detection of chemical stimulus involved in sensory perception of smell	-1	-1	-1
detection of chemical stimulus involved in sensory perception of sour taste	-1	-1	-1
detection of chemical stimulus involved in sensory perception of sweet taste	-1	-1	-1
detection of chemical stimulus involved in sensory perception of taste	-1	-1	-1
detection of diacyl bacterial lipopeptide	-1	-1	-1
detection of fungus	-1	-1	-1
detection of glucose	-1	-1	-1
detection of gravity	-1	-1	-1
detection of light stimulus	-1	-1	-1
detection of light stimulus involved in visual perception	-1	-1	-1
detection of lipopolysaccharide	-1	-1	-1
detection of mechanical stimulus	-1	-1	-1
detection of mechanical stimulus involved in sensory perception	-1	-1	-1
detection of mechanical stimulus involved in sensory perception of pain	-1	-1	-1
detection of mechanical stimulus involved in sensory perception of sound	-1	-1	-1
detection of mechanical stimulus involved in sensory perception of touch	-1	-1	-1
detection of molecule of bacterial origin	-1	-1	-1
detection of muscle stretch	-1	-1	-1
detection of nodal flow	-1	-1	-1
detection of oxygen	-1	-1	-1
detection of peptidoglycan	-1	-1	-1
detection of stimulus	-1	-1	-1
detection of stimulus involved in sensory perception	-1	-1	-1
detection of temperature stimulus	-1	-1	-1
detection of temperature stimulus involved in sensory perception of pain	-1	-1	-1
detection of triacyl bacterial lipopeptide	-1	-1	-1
detection of virus	-1	-1	-1
detection of visible light	-1	-1	-1
determination of adult lifespan	-1	-1	-1
determination of bilateral symmetry	-1	-1	-1
determination of digestive tract left/right asymmetry	-1	-1	-1
determination of dorsal identity	-1	-1	-1
determination of heart left/right asymmetry	-1	-1	-1
determination of left/right asymmetry in lateral mesoderm	-1	-1	-1
determination of left/right asymmetry in nervous system	-1	-1	-1
determination of left/right symmetry	-1	-1	-1
determination of liver left/right asymmetry	-1	-1	-1
determination of pancreatic left/right asymmetry	-1	-1	-1
detoxification of copper ion	-1	-1	-1
detoxification of nitrogen compound	-1	-1	-1
development of primary female sexual characteristics	-1	-1	-1
development of primary sexual characteristics	-1	-1	-1
development of secondary female sexual characteristics	-1	-1	-1
development of secondary sexual characteristics	-1	-1	-1
developmental cell growth	0.183323	-0.625185	-0.369182
developmental growth	-0.920515	0.0372938	-0.119779
developmental growth involved in morphogenesis	-1	-1	-1
developmental induction	-1	-1	-1
developmental maturation	-1	-1	-1
developmental pigmentation	-1	-1	-1
developmental process	-1	-1	-1
developmental process involved in reproduction	-1	-1	-1
diacylglycerol biosynthetic process	-1	-1	-1
diacylglycerol catabolic process	-1	-1	-1
diacylglycerol metabolic process	-1	-1	-1
diadenosine hexaphosphate catabolic process	-1	-1	-1
diadenosine pentaphosphate catabolic process	-1	-1	-1
diadenosine polyphosphate catabolic process	-1	-1	-1
diadenosine tetraphosphate biosynthetic process	-0.287708	-0.489607	0.115185
diapedesis	-1	-1	-1
diaphragm contraction	-1	-1	-1
diaphragm development	-1	-1	-1
dibenzo-p-dioxin metabolic process	-1	-1	-1
dicarboxylic acid catabolic process	-1	-1	-1
dicarboxylic acid metabolic process	-0.452234	-0.625185	0.265365
dicarboxylic acid transport	-1	-1	-1
dichotomous subdivision of terminal units involved in lung branching	-1	-1	-1
dichotomous subdivision of terminal units involved in salivary gland branching	-1	-1	-1
diencephalon development	-1	-1	-1
diet induced thermogenesis	-1	-1	-1
digestion	-1	-1	-1
digestive system development	-1	-1	-1
digestive tract development	-1	-1	-1
digestive tract morphogenesis	-1	-1	-1
dihydrobiopterin metabolic process	-1	-1	-1
dihydrofolate metabolic process	-1	-1	-1
dimethylallyl diphosphate biosynthetic process	-1	-1	-1
dipeptide transmembrane transport	-1	-1	-1
diphosphate metabolic process	-1	-1	-1
diphosphoinositol polyphosphate metabolic process	-1	-1	-1
directional locomotion	-1	-1	-1
disaccharide metabolic process	-1	-1	-1
disruption by host of symbiont cells	-1	-1	-1
distal tubule development	-1	-1	-1
distal tubule morphogenesis	-1	-1	-1
diterpenoid metabolic process	-1	-1	-1
divalent inorganic cation transport	-1	-1	-1
divalent metal ion transport	-1	-1	-1
dolichol biosynthetic process	-1	-1	-1
dolichol metabolic process	-1	-1	-1
dolichol-linked oligosaccharide biosynthetic process	-0.452234	-0.625185	0.265365
dolichyl diphosphate biosynthetic process	-1	-1	-1
[truncated: 7,954 more rows]

## Sheet: Single-Cell Enrichment NK-cells
	Healthy	NonVent	Vent
'de novo' AMP biosynthetic process	-1	-1	-1
'de novo' CTP biosynthetic process	-1	-1	-1
'de novo' GDP-L-fucose biosynthetic process	-1	-1	-1
'de novo' IMP biosynthetic process	-1	-1	-1
'de novo' NAD biosynthetic process from tryptophan	-1	-1	-1
'de novo' UMP biosynthetic process	-1	-1	-1
'de novo' cotranslational protein folding	-1	-1	-1
'de novo' posttranslational protein folding	-7.88567e-08	0.839813	3.70239e-11
'de novo' protein folding	-1.62655e-13	-0.479654	5.64802e-24
'de novo' pyrimidine nucleobase biosynthetic process	-1	-1	-1
10-formyltetrahydrofolate biosynthetic process	-1	-1	-1
10-formyltetrahydrofolate catabolic process	-1	-1	-1
10-formyltetrahydrofolate metabolic process	-1	-1	-1
2-oxoglutarate metabolic process	-1	-1	-1
3'-UTR-mediated mRNA destabilization	0.297153	-0.505013	-0.521678
3'-UTR-mediated mRNA stabilization	-1	-1	-1
3'-phospho-5'-adenylyl sulfate transmembrane transport	-1	-1	-1
3'-phosphoadenosine 5'-phosphosulfate biosynthetic process	-1	-1	-1
3'-phosphoadenosine 5'-phosphosulfate metabolic process	-1	-1	-1
3'-phosphoadenosine 5'-phosphosulfate transport	-1	-1	-1
4-hydroxyproline catabolic process	-1	-1	-1
4-hydroxyproline metabolic process	-1	-1	-1
5-methylcytosine catabolic process	-1	-1	-1
5-phosphoribose 1-diphosphate biosynthetic process	-1	-1	-1
5S class rRNA transcription by RNA polymerase III	-0.822324	-0.291783	0.171648
7-methylguanosine RNA capping	-1	-1	-1
7-methylguanosine mRNA capping	-1	-1	-1
9-cis-retinoic acid biosynthetic process	-1	-1	-1
ADP biosynthetic process	-1	-1	-1
ADP metabolic process	-0.0183823	0.616575	0.0130576
ADP transport	-1	-1	-1
AMP biosynthetic process	-1	-1	-1
AMP catabolic process	-1	-1	-1
AMP metabolic process	-1	-1	-1
AMP salvage	-1	-1	-1
AMP transport	-1	-1	-1
AMPA glutamate receptor clustering	-1	-1	-1
ATF6-mediated unfolded protein response	-1.23986e-16	-0.772127	2.86308e-27
ATP biosynthetic process	-0.00284306	-0.394045	3.06729e-06
ATP generation from ADP	-0.00912398	0.999619	0.00092465
ATP generation from poly-ADP-D-ribose	-1	-1	-1
ATP metabolic process	-1.49849e-15	0.385592	2.33736e-20
ATP synthesis coupled electron transport	0.297153	-0.505013	-0.521678
ATP synthesis coupled proton transport	-0.106544	-0.197262	0.00074199
ATP transport	-1	-1	-1
ATP-dependent chromatin remodeling	-0.000123464	-0.137221	1.52419e-10
AV node cell action potential	-1	-1	-1
AV node cell to bundle of His cell communication	-1	-1	-1
AV node cell to bundle of His cell communication by electrical coupling	-1	-1	-1
Arp2/3 complex-mediated actin nucleation	-0.789313	-0.00282176	0.000665037
B cell activation	0.505998	0.904892	-0.333216
B cell activation involved in immune response	-0.00664836	0.0987789	0.0793023
B cell adhesion	-1	-1	-1
B cell apoptotic process	-1	-1	-1
B cell chemotaxis	-1	-1	-1
B cell costimulation	-1	-1	-1
B cell differentiation	-0.244889	0.52407	0.409985
B cell homeostasis	0.461028	-0.637394	-0.650506
B cell homeostatic proliferation	-1	-1	-1
B cell lineage commitment	-1	-1	-1
B cell mediated immunity	-0.174866	-0.637394	0.0272801
B cell negative selection	-1	-1	-1
B cell proliferation	-1	-1	-1
B cell proliferation involved in immune response	-1	-1	-1
B cell receptor signaling pathway	-7.19015e-35	-0.0376819	9.2955e-71
B-1 B cell differentiation	-1	-1	-1
B-1 B cell homeostasis	-1	-1	-1
B-1a B cell differentiation	-1	-1	-1
BMP signaling pathway	-1	-1	-1
BMP signaling pathway involved in heart development	-1	-1	-1
BMP signaling pathway involved in heart induction	-1	-1	-1
Bergmann glial cell differentiation	-1	-1	-1
C-5 methylation of cytosine	-1	-1	-1
C-terminal protein deglutamylation	-1	-1	-1
C-terminal protein lipidation	-1	-1	-1
C-terminal protein methylation	-1	-1	-1
C21-steroid hormone biosynthetic process	-1	-1	-1
C21-steroid hormone metabolic process	-1	-1	-1
CAAX-box protein processing	-1	-1	-1
CAMKK-AMPK signaling cascade	-1	-1	-1
CD4-positive or CD8-positive, alpha-beta T cell lineage commitment	-0.476326	0.433726	0.918912
CD4-positive, CD25-positive, alpha-beta regulatory T cell differentiation	-1	-1	-1
CD4-positive, alpha-beta T cell activation	-1	-1	-1
CD4-positive, alpha-beta T cell cytokine production	-1	-1	-1
CD4-positive, alpha-beta T cell differentiation	-1	-1	-1
CD40 signaling pathway	-1	-1	-1
CD8-positive, alpha-beta T cell activation	-0.0359189	0.91576	0.0105564
CD8-positive, alpha-beta T cell differentiation	-1	-1	-1
CD8-positive, gamma-delta intraepithelial T cell differentiation	-1	-1	-1
CD86 biosynthetic process	-1	-1	-1
CDP-choline pathway	-1	-1	-1
CDP-diacylglycerol biosynthetic process	-1	-1	-1
CDP-diacylglycerol metabolic process	-0.174866	0.0338507	-0.650506
CENP-A containing nucleosome assembly	-0.661289	-0.505013	0.214738
COP9 signalosome assembly	-1	-1	-1
COPI coating of Golgi vesicle	-0.174866	-0.637394	0.0272801
COPII vesicle coating	-0.0187625	0.0293889	0.45239
COPII-coated vesicle budding	-1	-1	-1
COPII-coated vesicle cargo loading	-0.174866	-0.637394	0.0272801
CRD-mediated mRNA stabilization	-0.0446983	-0.212207	0.00012779
CTP biosynthetic process	-1	-1	-1
CTP salvage	-1	-1	-1
CUT catabolic process	-1	-1	-1
Cajal body organization	-1	-1	-1
Cdc42 protein signal transduction	-1	-1	-1
D-amino acid catabolic process	-1	-1	-1
D-aspartate import across plasma membrane	-1	-1	-1
D-gluconate catabolic process	-1	-1	-1
D-ribose catabolic process	-1	-1	-1
D-ribose metabolic process	-1	-1	-1
D-serine metabolic process	-1	-1	-1
D-serine transport	-1	-1	-1
D-xylose metabolic process	-1	-1	-1
DN2 thymocyte differentiation	-1	-1	-1
DNA ADP-ribosylation	-1	-1	-1
DNA biosynthetic process	-0.00505498	-0.770248	0.000112534
DNA catabolic process	-0.174866	-0.637394	0.0272801
DNA catabolic process, endonucleolytic	-1	-1	-1
DNA catabolic process, exonucleolytic	-1	-1	-1
DNA clamp unloading	-1	-1	-1
DNA conformation change	-2.14852e-19	0.411152	3.00254e-26
DNA cytosine deamination	-1	-1	-1
DNA damage checkpoint	0.945872	-0.414218	0.45239
DNA damage induced protein phosphorylation	-1	-1	-1
DNA damage response, detection of DNA damage	-0.566473	-0.0177245	0.00157063
DNA damage response, signal transduction by p53 class mediator	0.713147	-0.789449	-0.846833
DNA damage response, signal transduction by p53 class mediator resulting in cell cycle arrest	0.297153	-0.505013	-0.521678
DNA damage response, signal transduction by p53 class mediator resulting in transcription of p21 class mediator	-1	-1	-1
DNA damage response, signal transduction resulting in transcription	-1	-1	-1
DNA dealkylation involved in DNA repair	-1	-1	-1
DNA deamination	-1	-1	-1
DNA demethylation	-1	-1	-1
DNA demethylation of male pronucleus	-1	-1	-1
DNA double-strand break processing	0.461028	-0.637394	-0.650506
DNA double-strand break processing involved in repair via single-strand annealing	-1	-1	-1
DNA duplex unwinding	-5.67851e-10	-0.506916	1.1522e-17
DNA geometric change	-1.2682e-09	-0.753081	9.19217e-16
DNA hypermethylation	-1	-1	-1
DNA integration	-1	-1	-1
DNA ligation	-0.0359189	0.91576	0.0105564
DNA ligation involved in DNA repair	-0.0187625	0.495955	0.0221555
DNA metabolic process	-2.24714e-38	0.00953466	2.57184e-43
DNA methylation	0.201622	-0.414218	-0.432561
DNA methylation involved in embryo development	-1	-1	-1
DNA methylation involved in gamete generation	-1	-1	-1
DNA methylation on adenine	-1	-1	-1
DNA methylation on cytosine	-1	-1	-1
DNA modification	-1	-1	-1
DNA packaging	-2.63598e-10	-0.600511	1.07054e-17
DNA protection	-1	-1	-1
DNA recombinase assembly	-1	-1	-1
DNA recombination	-1.9644e-17	-0.980303	2.75555e-27
DNA repair	-1.26432e-25	0.252126	8.19097e-34
DNA replication	-1.25518e-30	0.796651	1.01644e-46
DNA replication checkpoint	-1	-1	-1
DNA replication initiation	-4.66716e-07	-0.334766	1.43614e-13
DNA replication preinitiation complex assembly	-1	-1	-1
DNA replication proofreading	-1	-1	-1
DNA replication, Okazaki fragment processing	-1	-1	-1
DNA replication, removal of RNA primer	-0.174866	-0.637394	0.0272801
DNA replication, synthesis of RNA primer	-1	-1	-1
DNA replication-dependent nucleosome assembly	-0.174866	-0.637394	0.0272801
DNA replication-independent nucleosome assembly	0.923497	-0.923585	-0.981165
DNA replication-independent nucleosome organization	-0.447819	-0.923585	0.287833
DNA rewinding	-1	-1	-1
DNA strand elongation	-0.00012704	0.963159	1.42265e-06
DNA strand elongation involved in DNA replication	-1.21708e-06	-0.950453	4.66774e-10
DNA strand renaturation	-1	-1	-1
DNA strand resection involved in replication fork processing	-1	-1	-1
DNA synthesis involved in DNA repair	-0.212913	0.3483	0.534972
DNA synthesis involved in UV-damage excision repair	-1	-1	-1
DNA topological change	-0.000849627	0.17467	0.0044227
DNA unwinding involved in DNA replication	-7.60066e-05	-0.0385551	8.67368e-13
DNA-dependent DNA replication	-1	-1	-1
DNA-templated transcription, elongation	-0.405462	-0.237744	0.0233079
DNA-templated transcription, initiation	-0.174866	-0.637394	0.0272801
DNA-templated transcription, termination	-0.174866	0.0338507	-0.650506
ER overload response	-0.174866	0.0338507	-0.650506
ER to Golgi ceramide transport	-1	-1	-1
ER-associated misfolded protein catabolic process	-1	-1	-1
ER-nucleus signaling pathway	-3.11835e-07	0.478562	7.75563e-09
ERAD pathway	-5.82074e-09	0.806487	8.93191e-13
ERBB signaling pathway	-0.832279	-0.421379	0.273952
ERBB2 signaling pathway	-0.968152	-0.283988	0.250159
ERBB3 signaling pathway	-1	-1	-1
ERK1 and ERK2 cascade	0.461028	-0.637394	-0.650506
ERK5 cascade	-1	-1	-1
ESCRT III complex disassembly	-1	-1	-1
ESCRT complex disassembly	-1	-1	-1
FAD transmembrane transport	-1	-1	-1
Factor XII activation	-1	-1	-1
Fas signaling pathway	-1	-1	-1
Fc receptor mediated inhibitory signaling pathway	0.140326	-0.345751	-0.364785
Fc receptor mediated stimulatory signaling pathway	-0.0298088	-1.29517e-13	3.78431e-25
Fc receptor signaling pathway	-1.90899e-06	-6.12971e-05	2.88162e-24
Fc-epsilon receptor signaling pathway	-3.36858e-13	0.0167084	1.09538e-11
Fc-gamma receptor signaling pathway	-0.0308913	-1.52755e-13	5.77306e-25
Fc-gamma receptor signaling pathway involved in phagocytosis	-0.0109948	-1.86399e-13	4.26252e-27
G protein-coupled acetylcholine receptor signaling pathway	-1	-1	-1
G protein-coupled glutamate receptor signaling pathway	-1	-1	-1
G protein-coupled purinergic nucleotide receptor signaling pathway	-1	-1	-1
G protein-coupled receptor catabolic process	-1	-1	-1
G protein-coupled receptor internalization	-1	-1	-1
G protein-coupled receptor signaling pathway	-1	-1	-1
G protein-coupled receptor signaling pathway coupled to cGMP nucleotide second messenger	-1	-1	-1
G protein-coupled receptor signaling pathway involved in heart process	-1	-1	-1
G protein-coupled receptor signaling pathway, coupled to cyclic nucleotide second messenger	-1	-1	-1
G protein-coupled serotonin receptor signaling pathway	-1	-1	-1
G-quadruplex DNA unwinding	-0.891843	-0.18229	0.123281
G0 to G1 transition	-1	-1	-1
G1 DNA damage checkpoint	-1	-1	-1
G1 to G0 transition	-1	-1	-1
G1 to G0 transition involved in cell differentiation	-1	-1	-1
G1/S transition of mitotic cell cycle	-5.82074e-09	-0.601782	2.14341e-15
G2/M transition of mitotic cell cycle	-0.00986064	-0.0850533	4.51409e-07
GABAergic neuron differentiation	-1	-1	-1
GDP metabolic process	-1	-1	-1
GDP-L-fucose metabolic process	-1	-1	-1
GDP-fucose transmembrane transport	-1	-1	-1
GDP-mannose biosynthetic process	-1	-1	-1
GDP-mannose metabolic process	-1	-1	-1
GMP biosynthetic process	-1	-1	-1
GMP metabolic process	-1	-1	-1
GPI anchor biosynthetic process	-1	-1	-1
GPI anchor metabolic process	-1	-1	-1
GTP biosynthetic process	-1	-1	-1
GTP metabolic process	-1	-1	-1
Golgi apparatus mannose trimming	-1	-1	-1
Golgi calcium ion transport	-1	-1	-1
Golgi disassembly	-1	-1	-1
Golgi localization	-0.100448	0.0733551	0.802498
Golgi organization	-0.871559	0.37124	-0.476499
Golgi reassembly	0.461028	-0.637394	-0.650506
Golgi ribbon formation	-0.661289	0.243149	-0.521678
Golgi to endosome transport	-0.106496	0.335512	0.287833
Golgi to lysosome transport	0.945872	-0.414218	0.45239
Golgi to plasma membrane CFTR protein transport	-1	-1	-1
Golgi to plasma membrane protein transport	-0.528383	0.744813	0.640387
Golgi to plasma membrane transport	0.625761	0.809128	-0.385662
Golgi to secretory granule transport	-1	-1	-1
Golgi to vacuole transport	0.341545	-0.923585	-0.266955
Golgi vesicle budding	-0.174866	-0.637394	0.0272801
Golgi vesicle docking	-1	-1	-1
Golgi vesicle fusion to target membrane	-1	-1	-1
Golgi vesicle prefusion complex stabilization	-1	-1	-1
Golgi vesicle transport	-0.000125675	0.351008	9.01382e-05
Harderian gland development	-1	-1	-1
I-kappaB kinase/NF-kappaB signaling	0.730214	-0.502313	0.802498
I-kappaB phosphorylation	-1	-1	-1
IDP catabolic process	-1	-1	-1
IMP biosynthetic process	-1	-1	-1
IMP metabolic process	-1	-1	-1
IMP salvage	-1	-1	-1
IRE1-mediated unfolded protein response	-1.72601e-15	0.193923	1.62232e-18
IRES-dependent translational initiation of linear mRNA	-1	-1	-1
IRES-dependent viral translational initiation	-0.253867	-0.925941	0.122308
ISG15-protein conjugation	-0.00664836	2.19112e-05	-0.364785
ITP metabolic process	-1	-1	-1
JNK cascade	-0.535461	0.723362	0.671397
JUN phosphorylation	-1	-1	-1
Kit signaling pathway	-1	-1	-1
L-alanine catabolic process	-1	-1	-1
L-alanine metabolic process	-1	-1	-1
L-alanine transport	-1	-1	-1
L-alpha-amino acid transmembrane transport	-1	-1	-1
L-arabinose metabolic process	-1	-1	-1
L-arginine import across plasma membrane	-1	-1	-1
L-arginine transmembrane transport	-1	-1	-1
L-arginine transport	-1	-1	-1
L-ascorbic acid biosynthetic process	-1	-1	-1
L-ascorbic acid metabolic process	-1	-1	-1
L-ascorbic acid transmembrane transport	-1	-1	-1
L-aspartate import across plasma membrane	-1	-1	-1
L-aspartate transmembrane transport	-1	-1	-1
L-cysteine catabolic process	-1	-1	-1
L-cystine transport	-1	-1	-1
L-fucose catabolic process	-1	-1	-1
L-glutamate import	-1	-1	-1
L-glutamate import across plasma membrane	-1	-1	-1
L-glutamate transmembrane transport	-1	-1	-1
L-histidine transmembrane transport	-1	-1	-1
L-kynurenine catabolic process	-1	-1	-1
L-kynurenine metabolic process	-1	-1	-1
L-lysine catabolic process to acetyl-CoA via saccharopine	-1	-1	-1
L-lysine transmembrane transport	-1	-1	-1
L-methionine salvage	-1	-1	-1
L-methionine salvage from S-adenosylmethionine	-1	-1	-1
L-methionine salvage from methylthioadenosine	-1	-1	-1
L-ornithine transmembrane transport	-1	-1	-1
L-phenylalanine catabolic process	-1	-1	-1
L-proline biosynthetic process	-1	-1	-1
L-serine biosynthetic process	-0.174866	-0.637394	0.0272801
L-serine catabolic process	-1	-1	-1
L-serine metabolic process	-1	-1	-1
L-serine transport	-1	-1	-1
L-threonine catabolic process to glycine	-1	-1	-1
L-tryptophan transmembrane transport	-1	-1	-1
Leydig cell differentiation	-1	-1	-1
MAPK cascade	-0.0899761	0.277516	0.298222
MAPK export from nucleus	-1	-1	-1
MDA-5 signaling pathway	-1	-1	-1
Mo-molybdopterin cofactor biosynthetic process	-1	-1	-1
Mullerian duct regression	-1	-1	-1
MyD88-dependent toll-like receptor signaling pathway	0.201622	-0.414218	-0.432561
MyD88-independent toll-like receptor signaling pathway	0.740219	-0.555643	0.854531
N-acetylglucosamine biosynthetic process	-1	-1	-1
N-acetylglucosamine catabolic process	-1	-1	-1
N-acetylglucosamine metabolic process	-1	-1	-1
N-acetylmannosamine metabolic process	-1	-1	-1
N-acetylneuraminate catabolic process	-1	-1	-1
N-acetylneuraminate metabolic process	-1	-1	-1
N-acylethanolamine metabolic process	-1	-1	-1
N-acylphosphatidylethanolamine metabolic process	-1	-1	-1
N-glycan processing	-1	-1	-1
N-terminal peptidyl-glutamic acid acetylation	-1	-1	-1
N-terminal peptidyl-glycine N-myristoylation	-1	-1	-1
N-terminal peptidyl-lysine acetylation	0.730214	0.331984	-0.151719
N-terminal peptidyl-methionine acetylation	-0.661289	-0.505013	0.214738
N-terminal peptidyl-serine acetylation	-1	-1	-1
N-terminal protein amino acid acetylation	0.0992028	-0.291783	-0.310908
N-terminal protein amino acid methylation	-1	-1	-1
N-terminal protein amino acid modification	-0.822324	0.91576	0.859662
N-terminal protein myristoylation	-1	-1	-1
NAD biosynthesis via nicotinamide riboside salvage pathway	-1	-1	-1
NAD biosynthetic process	-1	-1	-1
NAD catabolic process	-1	-1	-1
NAD metabolic process	-0.0225979	-0.705584	0.0010204
NAD transport	-1	-1	-1
NAD-cap decapping	-1	-1	-1
NADH metabolic process	-0.00986064	-0.522694	8.32399e-05
NADH oxidation	-1	-1	-1
NADP biosynthetic process	-1	-1	-1
NADP catabolic process	-1	-1	-1
NADP metabolic process	-1	-1	-1
NADPH oxidation	-1	-1	-1
NADPH regeneration	-1	-1	-1
NIK/NF-kappaB signaling	-3.66672e-06	0.0135386	0.000811461
NK T cell differentiation	-1	-1	-1
NK T cell proliferation	-1	-1	-1
NLS-bearing protein import into nucleus	-1	-1	-1
NMDA glutamate receptor clustering	-1	-1	-1
NMDA selective glutamate receptor signaling pathway	-1	-1	-1
Norrin signaling pathway	-1	-1	-1
Notch receptor processing	-1	-1	-1
Notch receptor processing, ligand-dependent	-1	-1	-1
Notch signaling involved in heart development	-1	-1	-1
Notch signaling pathway	-1	-1	-1
O-glycan processing	-1	-1	-1
O-glycan processing, core 1	-1	-1	-1
P granule organization	-1	-1	-1
PERK-mediated unfolded protein response	0.461028	-0.637394	-0.650506
PMA-inducible membrane protein ectodomain proteolysis	-1	-1	-1
PML body organization	-0.535461	-0.345751	0.0793023
Peyer's patch development	-1	-1	-1
Peyer's patch morphogenesis	-1	-1	-1
Purkinje myocyte to ventricular cardiac muscle cell signaling	-1	-1	-1
RIG-I signaling pathway	-1	-1	-1
RNA (guanine-N7)-methylation	-1	-1	-1
RNA 3' uridylation	-1	-1	-1
RNA 3'-end processing	-0.226005	-0.385858	0.0151807
RNA 5'-cap (guanine-N7)-methylation	-1	-1	-1
RNA 5'-end processing	-1	-1	-1
RNA biosynthetic process	-0.0672965	0.118678	0.469081
RNA catabolic process	0.0106619	-0.127612	-0.0926665
RNA destabilization	0.0708864	-0.248128	-0.266955
RNA export from nucleus	-0.499311	0.516383	0.84726
RNA import into mitochondrion	-1	-1	-1
RNA import into nucleus	-1	-1	-1
RNA interference	-1	-1	-1
RNA localization	0.461028	-0.637394	-0.650506
RNA metabolic process	-1	-1	-1
RNA methylation	-1	-1	-1
RNA modification	-1	-1	-1
RNA phosphodiester bond hydrolysis	-1	-1	-1
RNA phosphodiester bond hydrolysis, endonucleolytic	-1	-1	-1
RNA phosphodiester bond hydrolysis, exonucleolytic	-1	-1	-1
RNA polyadenylation	-0.105833	0.15621	0.548439
RNA polymerase I preinitiation complex assembly	0.201622	-0.414218	-0.432561
RNA polymerase II preinitiation complex assembly	-1	-1	-1
RNA polymerase III preinitiation complex assembly	-1	-1	-1
RNA processing	9.93558e-07	-0.00441983	-0.000978674
RNA repair	-1	-1	-1
RNA secondary structure unwinding	0.458865	-0.376268	-0.973356
RNA splicing	0.197864	0.307267	-0.00728286
RNA splicing, via transesterification reactions	0.65274	0.0484508	-0.00942125
RNA stabilization	-0.000172579	0.332086	0.00015842
RNA surveillance	-1	-1	-1
RNA transport	-8.3277e-05	0.0345976	0.00463021
RNA-dependent DNA biosynthetic process	-0.0514389	0.385337	0.113132
Rab protein signal transduction	-0.0048014	0.60453	0.00227402
Rac protein signal transduction	-1	-1	-1
Ran protein signal transduction	-1	-1	-1
Rap protein signal transduction	-0.822324	-0.291783	0.171648
Ras protein signal transduction	0.470474	-0.00596009	0.0568613
Rho protein signal transduction	0.110886	-0.42256	-0.229038
Roundabout signaling pathway	-1	-1	-1
S-adenosylhomocysteine metabolic process	-1	-1	-1
S-adenosylmethionine biosynthetic process	-1	-1	-1
S-adenosylmethionine cycle	-1	-1	-1
S-adenosylmethionine metabolic process	-1	-1	-1
S-shaped body morphogenesis	-1	-1	-1
SA node cell action potential	-1	-1	-1
SA node cell to atrial cardiac muscle cell communication	-1	-1	-1
SA node cell to atrial cardiac muscle cell communication by electrical coupling	-1	-1	-1
SCF complex assembly	-1	-1	-1
SCF-dependent proteasomal ubiquitin-dependent protein catabolic process	-0.0891961	-0.595196	0.00683571
SMAD protein complex assembly	-0.661289	0.243149	-0.521678
SMAD protein signal transduction	-1	-1	-1
SNARE complex assembly	-0.661289	0.243149	-0.521678
SNARE complex disassembly	-1	-1	-1
SREBP signaling pathway	-1	-1	-1
SRP-dependent cotranslational protein targeting to membrane	0.105833	-0.00114442	0.199845
SRP-dependent cotranslational protein targeting to membrane, signal sequence recognition	-1	-1	-1
SRP-dependent cotranslational protein targeting to membrane, translocation	-0.00664836	-0.345751	1.00646e-05
Schwann cell development	-1	-1	-1
Schwann cell differentiation	-1	-1	-1
Sertoli cell development	0.461028	-0.637394	-0.650506
Sertoli cell differentiation	-1	-1	-1
Sertoli cell proliferation	-1	-1	-1
Spemann organizer formation	-1	-1	-1
T cell activation	-0.0502192	0.151971	0.308589
T cell activation involved in immune response	0.879249	-0.626392	0.759284
T cell activation via T cell receptor contact with antigen bound to MHC molecule on antigen presenting cell	-0.106496	-0.248128	0.0012127
T cell aggregation	-1	-1	-1
T cell antigen processing and presentation	-1	-1	-1
T cell apoptotic process	-1	-1	-1
T cell chemotaxis	-1	-1	-1
T cell costimulation	-0.915603	-0.488411	0.397839
T cell cytokine production	-1	-1	-1
T cell differentiation	-0.0308136	0.450429	0.0488869
T cell differentiation in thymus	0.484607	-0.461053	-0.895146
T cell differentiation involved in immune response	-0.174866	0.0338507	-0.650506
T cell extravasation	-1	-1	-1
T cell homeostasis	-0.253802	0.495955	0.45239
T cell lineage commitment	-0.380709	0.616575	0.548439
T cell mediated cytotoxicity	0.669056	-0.345751	0.671397
T cell mediated immunity	0.476411	-0.291783	0.859662
T cell migration	0.43536	-0.0268532	0.20055
T cell proliferation	-0.367612	-0.753216	0.142282
T cell proliferation involved in immune response	-1	-1	-1
T cell receptor V(D)J recombination	-0.174866	-0.637394	0.0272801
T cell receptor signaling pathway	-1.01118e-07	0.00610923	7.7299e-05
T cell selection	-0.031477	0.0444763	0.50201
T cell tolerance induction	-1	-1	-1
T follicular helper cell differentiation	-0.661289	0.243149	-0.521678
T-helper 1 cell activation	-1	-1	-1
T-helper 1 cell cytokine production	-1	-1	-1
T-helper 1 cell differentiation	-1	-1	-1
T-helper 1 cell lineage commitment	-0.909293	0.267933	-0.321272
T-helper 1 type immune response	-1	-1	-1
T-helper 17 cell differentiation	-1	-1	-1
T-helper 17 cell lineage commitment	-1	-1	-1
T-helper 2 cell cytokine production	-1	-1	-1
T-helper 2 cell differentiation	-1	-1	-1
T-helper cell differentiation	-1	-1	-1
T-helper cell lineage commitment	-0.174866	0.0338507	-0.650506
T-tubule organization	-1	-1	-1
TNFSF11-mediated signaling pathway	-1	-1	-1
TOR signaling	0.813699	0.843248	-0.615451
TORC1 signaling	-1	-1	-1
TORC2 signaling	-1	-1	-1
TRAIL-activated apoptotic signaling pathway	-1	-1	-1
TRAM-dependent toll-like receptor 4 signaling pathway	-1	-1	-1
TRIF-dependent toll-like receptor signaling pathway	0.739088	-0.0969014	0.20055
Tie signaling pathway	-1	-1	-1
Toll signaling pathway	-1	-1	-1
U1 snRNA 3'-end processing	-1	-1	-1
U2-type prespliceosome assembly	0.461028	-0.637394	-0.650506
U4 snRNA 3'-end processing	-1	-1	-1
U5 snRNA 3'-end processing	-1	-1	-1
UDP-N-acetylgalactosamine metabolic process	-1	-1	-1
UDP-N-acetylgalactosamine transmembrane transport	-1	-1	-1
UDP-N-acetylglucosamine biosynthetic process	-1	-1	-1
UDP-N-acetylglucosamine metabolic process	-1	-1	-1
UDP-N-acetylglucosamine transmembrane transport	-0.0550062	0.243149	0.214738
UDP-galactose transmembrane transport	0.461028	-0.637394	-0.650506
UDP-glucose metabolic process	-1	-1	-1
UDP-glucose transmembrane transport	-1	-1	-1
UDP-glucosylation	-1	-1	-1
UDP-glucuronate biosynthetic process	-0.174866	0.0338507	-0.650506
UDP-glucuronate metabolic process	-1	-1	-1
UDP-glucuronic acid transmembrane transport	-1	-1	-1
UMP biosynthetic process	-1	-1	-1
UMP salvage	-1	-1	-1
UTP biosynthetic process	-1	-1	-1
UTP metabolic process	-1	-1	-1
UV protection	-1	-1	-1
UV-damage excision repair	-1	-1	-1
V(D)J recombination	-0.188278	0.655888	0.224528
VEGF-activated neuropilin signaling pathway	-1	-1	-1
Wnt receptor catabolic process	-1	-1	-1
Wnt signaling pathway	0.0907529	-0.0238949	0.866348
Wnt signaling pathway involved in midbrain dopaminergic neuron differentiation	-1	-1	-1
Wnt signaling pathway involved in somitogenesis	-1	-1	-1
Wnt signaling pathway, calcium modulating pathway	-0.476326	0.117539	-0.483384
Wnt signaling pathway, planar cell polarity pathway	-0.0025416	0.909879	0.000199971
[2Fe-2S] cluster assembly	-1	-1	-1
abducens nerve formation	-1	-1	-1
abortive mitotic cell cycle	-1	-1	-1
abscission	-1	-1	-1
acetate biosynthetic process	-1	-1	-1
acetate ester transport	-1	-1	-1
acetate metabolic process	-1	-1	-1
acetyl-CoA biosynthetic process	-1	-1	-1
acetyl-CoA biosynthetic process from acetate	-1	-1	-1
acetyl-CoA biosynthetic process from pyruvate	-1	-1	-1
acetyl-CoA catabolic process	-1	-1	-1
acetyl-CoA metabolic process	-1	-1	-1
acetylcholine biosynthetic process	-1	-1	-1
acetylcholine catabolic process	-1	-1	-1
acetylcholine catabolic process in synaptic cleft	-1	-1	-1
acetylcholine receptor signaling pathway	-1	-1	-1
acid secretion	-1	-1	-1
acrosomal vesicle exocytosis	-1	-1	-1
acrosome assembly	-1	-1	-1
acrosome reaction	-1	-1	-1
actin cortical patch assembly	-1	-1	-1
actin cortical patch localization	-1	-1	-1
actin crosslink formation	-1	-1	-1
actin cytoskeleton organization	-0.858179	-0.000680001	0.000204966
actin cytoskeleton reorganization	-0.188278	-0.164538	0.00194949
actin filament branching	-1	-1	-1
actin filament bundle assembly	0.414536	-0.582383	-0.636527
actin filament bundle organization	0.737523	-0.793932	-0.874584
actin filament capping	-1	-1	-1
actin filament debranching	-1	-1	-1
actin filament depolymerization	0.461028	-0.637394	-0.650506
actin filament fragmentation	-0.000897196	0.825546	6.51029e-05
actin filament network formation	-1	-1	-1
actin filament organization	-0.000486878	-0.000576906	1.67331e-15
actin filament polymerization	-0.847438	-0.555643	0.395833
actin filament reorganization	-1	-1	-1
actin filament severing	0.297153	-0.505013	-0.521678
actin filament uncapping	-1	-1	-1
actin filament-based movement	0.0112768	-0.188258	-0.0615063
actin filament-based process	0.340814	-1.76917e-05	0.00140641
actin modification	-1	-1	-1
actin nucleation	0.327878	-0.00975912	0.159073
actin polymerization or depolymerization	0.358657	-0.0630418	0.458791
actin polymerization-dependent cell motility	-0.447819	-0.923585	0.287833
actin rod assembly	-1	-1	-1
actin-mediated cell contraction	-1	-1	-1
actin-myosin filament sliding	-1	-1	-1
action potential	-1	-1	-1
activated T cell proliferation	0.220067	-0.799234	-0.194533
activation of GTPase activity	-1	-1	-1
activation of JNKK activity	-1	-1	-1
activation of JUN kinase activity	-1	-1	-1
activation of Janus kinase activity	-1	-1	-1
activation of MAPK activity	-1	-1	-1
activation of MAPKK activity	-0.174866	-0.637394	0.0272801
activation of MAPKKK activity	-1	-1	-1
activation of NF-kappaB-inducing kinase activity	-1	-1	-1
activation of adenylate cyclase activity	-1	-1	-1
activation of blood coagulation via clotting cascade	-1	-1	-1
activation of cysteine-type endopeptidase activity	-1	-1	-1
activation of cysteine-type endopeptidase activity involved in apoptotic process	-0.174866	0.0338507	-0.650506
activation of cysteine-type endopeptidase activity involved in apoptotic process by cytochrome c	-1	-1	-1
activation of cysteine-type endopeptidase activity involved in apoptotic signaling pathway	-1	-1	-1
activation of immune response	-2.68751e-10	-0.47738	2.05917e-18
activation of innate immune response	-1.86349e-08	0.00133911	0.000115493
activation of meiosis	-1	-1	-1
activation of phospholipase A2 activity	-1	-1	-1
activation of phospholipase A2 activity by calcium-mediated signaling	-1	-1	-1
activation of phospholipase C activity	-1	-1	-1
activation of phospholipase D activity	-1	-1	-1
activation of protein kinase A activity	-1	-1	-1
activation of protein kinase B activity	-1	-1	-1
activation of protein kinase C activity	-1	-1	-1
activation of protein kinase activity	-0.954934	0.3483	-0.373227
activation of store-operated calcium channel activity	-1	-1	-1
activation of transmembrane receptor protein tyrosine kinase activity	-1	-1	-1
activation-induced cell death of T cells	-0.661289	-0.505013	0.214738
activin receptor signaling pathway	-1	-1	-1
actomyosin contractile ring assembly	-1	-1	-1
actomyosin structure organization	0.297153	-0.505013	-0.521678
acute inflammatory response	-1	-1	-1
acute inflammatory response to antigenic stimulus	-1	-1	-1
acute-phase response	-1	-1	-1
acyl carnitine transmembrane transport	-1	-1	-1
acyl carnitine transport	-1	-1	-1
acyl-CoA metabolic process	-1	-1	-1
acylglycerol acyl-chain remodeling	-1	-1	-1
acylglycerol catabolic process	-1	-1	-1
acylglycerol homeostasis	-1	-1	-1
acylglycerol metabolic process	-1	-1	-1
adaptive immune response	-6.76721e-24	6.01342e-05	3.57682e-18
adaptive thermogenesis	-1	-1	-1
adenine salvage	-1	-1	-1
adenine transport	-1	-1	-1
adenohypophysis development	-1	-1	-1
adenosine 5'-(hexahydrogen pentaphosphate) catabolic process	-1	-1	-1
adenosine catabolic process	-1	-1	-1
adenosine metabolic process	-1	-1	-1
adenosine receptor signaling pathway	-1	-1	-1
adenosine to inosine editing	-1	-1	-1
adenylate cyclase-activating G protein-coupled receptor signaling pathway	-1	-1	-1
adenylate cyclase-activating adrenergic receptor signaling pathway	-1	-1	-1
adenylate cyclase-activating adrenergic receptor signaling pathway involved in heart process	-1	-1	-1
adenylate cyclase-activating dopamine receptor signaling pathway	0.461028	-0.637394	-0.650506
adenylate cyclase-inhibiting G protein-coupled acetylcholine receptor signaling pathway	-1	-1	-1
adenylate cyclase-inhibiting G protein-coupled glutamate receptor signaling pathway	-1	-1	-1
adenylate cyclase-inhibiting G protein-coupled receptor signaling pathway	-1	-1	-1
adenylate cyclase-inhibiting dopamine receptor signaling pathway	-1	-1	-1
adenylate cyclase-inhibiting opioid receptor signaling pathway	-1	-1	-1
adenylate cyclase-inhibiting serotonin receptor signaling pathway	-1	-1	-1
adenylate cyclase-modulating G protein-coupled receptor signaling pathway	-1	-1	-1
adherens junction assembly	-1	-1	-1
adherens junction maintenance	-1	-1	-1
adherens junction organization	-1	-1	-1
adhesion of symbiont to host	-1	-1	-1
adhesion of symbiont to host cell	-1	-1	-1
adiponectin-activated signaling pathway	-1	-1	-1
adipose tissue development	-1	-1	-1
adrenal chromaffin cell differentiation	-1	-1	-1
adrenal cortex formation	-1	-1	-1
adrenal gland development	-1	-1	-1
adrenergic receptor signaling pathway	-1	-1	-1
adrenomedullin receptor signaling pathway	-1	-1	-1
adult behavior	-1	-1	-1
adult feeding behavior	-1	-1	-1
adult heart development	-1	-1	-1
adult locomotory behavior	-1	-1	-1
adult walking behavior	-1	-1	-1
aerobic respiration	2.311e-06	-1.22071e-05	-0.129737
aflatoxin catabolic process	-1	-1	-1
age-dependent response to oxidative stress	-1	-1	-1
aggrephagy	-1	-1	-1
aggresome assembly	-1	-1	-1
aggressive behavior	-1	-1	-1
aging	-0.495836	0.906541	0.456323
agmatine biosynthetic process	-1	-1	-1
alanine transport	-1	-1	-1
alanyl-tRNA aminoacylation	-1	-1	-1
alcohol catabolic process	-1	-1	-1
alcohol metabolic process	-1	-1	-1
aldehyde catabolic process	-1	-1	-1
aldosterone biosynthetic process	-1	-1	-1
alkaloid catabolic process	-1	-1	-1
alkaloid metabolic process	-1	-1	-1
allantois development	-1	-1	-1
alpha-amino acid metabolic process	-1	-1	-1
alpha-beta T cell activation	-0.0230553	0.000487067	-0.489664
alpha-beta T cell differentiation	-0.743217	0.290305	-0.503707
alpha-beta T cell lineage commitment	-0.0223962	0.000306475	-0.422583
alpha-beta T cell proliferation	-1	-1	-1
alpha-ketoglutarate transport	-1	-1	-1
alpha-linolenic acid metabolic process	-1	-1	-1
alpha-tubulin acetylation	-1	-1	-1
alternative mRNA splicing, via spliceosome	0.4531	-0.59884	-0.679196
amacrine cell differentiation	-1	-1	-1
ameboidal-type cell migration	-1	-1	-1
amelogenesis	-1	-1	-1
amide biosynthetic process	8.27856e-05	-0.000185062	-0.243722
amine biosynthetic process	-1	-1	-1
amine metabolic process	-1	-1	-1
amine transport	-1	-1	-1
aminergic neurotransmitter loading into synaptic vesicle	-1	-1	-1
amino acid homeostasis	-1	-1	-1
amino acid transmembrane transport	-1	-1	-1
amino acid transport	-1	-1	-1
amino-acid betaine catabolic process	-1	-1	-1
amino-acid betaine metabolic process	-1	-1	-1
aminoacyl-tRNA metabolism involved in translational fidelity	-1	-1	-1
aminophospholipid translocation	-1	-1	-1
aminophospholipid transport	-1	-1	-1
ammonia homeostasis	-1	-1	-1
ammonium transmembrane transport	-1	-1	-1
ammonium transport	-1	-1	-1
amygdala development	-1	-1	-1
amylin receptor signaling pathway	-1	-1	-1
amyloid fibril formation	0.461028	-0.637394	-0.650506
amyloid precursor protein catabolic process	-1	-1	-1
amyloid precursor protein metabolic process	-1	-1	-1
amyloid-beta clearance	0.201622	-0.414218	-0.432561
amyloid-beta clearance by cellular catabolic process	-1	-1	-1
amyloid-beta clearance by transcytosis	0.545415	-0.18229	0.548439
amyloid-beta formation	-1	-1	-1
amyloid-beta metabolic process	-1	-1	-1
anaphase-promoting complex-dependent catabolic process	-0.000508444	0.0221377	0.0384891
anatomical structure development	-1	-1	-1
anatomical structure formation involved in morphogenesis	-1	-1	-1
anatomical structure morphogenesis	-1	-1	-1
anatomical structure regression	-1	-1	-1
androgen biosynthetic process	-1	-1	-1
androgen catabolic process	-1	-1	-1
androgen metabolic process	-1	-1	-1
androgen receptor signaling pathway	-0.462252	-0.303258	0.0465575
angiogenesis	-0.174866	0.0338507	-0.650506
angiogenesis involved in coronary vascular morphogenesis	-1	-1	-1
angiogenesis involved in wound healing	-1	-1	-1
angiotensin maturation	-1	-1	-1
angiotensin-activated signaling pathway	-1	-1	-1
angiotensin-activated signaling pathway involved in heart process	-1	-1	-1
angiotensin-mediated drinking behavior	-1	-1	-1
animal organ development	-1	-1	-1
animal organ formation	-1	-1	-1
animal organ morphogenesis	-1	-1	-1
animal organ regeneration	0.248277	-0.436501	-0.503707
animal organ senescence	-1	-1	-1
anion homeostasis	-1	-1	-1
anion transmembrane transport	-1	-1	-1
anion transport	-1	-1	-1
anoikis	-1	-1	-1
anterior commissure morphogenesis	-1	-1	-1
anterior head development	-1	-1	-1
anterior neural tube closure	-1	-1	-1
anterior/posterior axis specification	-1	-1	-1
anterior/posterior axis specification, embryo	-1	-1	-1
anterior/posterior axon guidance	-1	-1	-1
anterior/posterior pattern specification	-1	-1	-1
anterograde axonal protein transport	-1	-1	-1
anterograde axonal transport	-1	-1	-1
anterograde axonal transport of mitochondrion	-1	-1	-1
anterograde dendritic transport	-1	-1	-1
anterograde dendritic transport of neurotransmitter receptor complex	-1	-1	-1
anterograde neuronal dense core vesicle transport	-1	-1	-1
anterograde synaptic vesicle transport	-0.661289	-0.505013	0.214738
anthranilate metabolic process	-1	-1	-1
antibacterial humoral response	-0.174866	-0.637394	0.0272801
antibiotic metabolic process	-1	-1	-1
antifungal humoral response	-1	-1	-1
antifungal innate immune response	-1	-1	-1
antigen processing and presentation	-1.75943e-44	1.3585e-12	8.1506e-26
antigen processing and presentation of endogenous antigen	0.00134481	-0.117843	-0.0135332
antigen processing and presentation of endogenous peptide antigen via MHC class I	0.101141	-0.10904	-0.660768
antigen processing and presentation of endogenous peptide antigen via MHC class I via ER pathway, TAP-independent	3.56363e-31	-6.43567e-06	-4.22294e-24
antigen processing and presentation of endogenous peptide antigen via MHC class Ib	8.45502e-23	-0.00144182	-2.97316e-20
antigen processing and presentation of exogenous peptide antigen via MHC class I	-6.35563e-12	0.000332738	4.43106e-07
antigen processing and presentation of exogenous peptide antigen via MHC class I, TAP-dependent	-3.3256e-13	0.000594625	1.01893e-08
antigen processing and presentation of exogenous peptide antigen via MHC class I, TAP-independent	1.49934e-05	-0.00949823	-0.00452103
antigen processing and presentation of exogenous peptide antigen via MHC class II	-3.16114e-06	0.165606	6.83643e-06
antigen processing and presentation of exogenous peptide antigen via MHC class Ib	-1	-1	-1
antigen processing and presentation of peptide antigen	-4.91123e-42	5.85105e-13	5.5888e-23
antigen processing and presentation of peptide antigen via MHC class I	-1.13963e-16	7.83439e-07	4.63466e-08
antigen processing and presentation of peptide antigen via MHC class II	-8.542e-06	0.205382	1.32184e-05
antigen processing and presentation of peptide or polysaccharide antigen via MHC class II	-8.542e-06	0.205382	1.32184e-05
antigen processing and presentation, endogenous lipid antigen via MHC class Ib	-1	-1	-1
antigen processing and presentation, exogenous lipid antigen via MHC class Ib	-1	-1	-1
antigen receptor-mediated signaling pathway	-2.71448e-26	0.080399	1.50453e-31
antimicrobial humoral immune response mediated by antimicrobial peptide	-1	-1	-1
antimicrobial humoral response	-0.0550062	0.243149	0.214738
antral ovarian follicle growth	-1	-1	-1
aorta development	-1	-1	-1
aorta morphogenesis	-1	-1	-1
aorta smooth muscle tissue morphogenesis	-1	-1	-1
aortic valve development	-1	-1	-1
aortic valve morphogenesis	-1	-1	-1
apelin receptor signaling pathway	-1	-1	-1
apical constriction	-1	-1	-1
apical junction assembly	0.178439	-0.892058	-0.116299
apical protein localization	-1	-1	-1
apolipoprotein A-I-mediated signaling pathway	-1	-1	-1
apoptotic DNA fragmentation	0.461028	-0.637394	-0.650506
apoptotic cell clearance	-1	-1	-1
apoptotic chromosome condensation	-1	-1	-1
apoptotic mitochondrial changes	-0.174866	-0.637394	0.0272801
apoptotic nuclear changes	-1	-1	-1
apoptotic process	-1.08325e-13	0.0198787	1.76297e-12
apoptotic process involved in blood vessel morphogenesis	-1	-1	-1
apoptotic process involved in development	-1	-1	-1
apoptotic process involved in embryonic digit morphogenesis	-1	-1	-1
apoptotic process involved in heart morphogenesis	-1	-1	-1
apoptotic process involved in luteolysis	-1	-1	-1
apoptotic process involved in morphogenesis	-1	-1	-1
apoptotic signaling pathway	-0.031039	0.0842721	0.332578
arachidonic acid metabolic process	-1	-1	-1
arachidonic acid secretion	-1	-1	-1
arginine biosynthetic process	-1	-1	-1
arginine biosynthetic process via ornithine	-1	-1	-1
arginine catabolic process	-1	-1	-1
arginine catabolic process to ornithine	-1	-1	-1
arginine metabolic process	-1	-1	-1
arginine transmembrane transport	-1	-1	-1
arginine transport	-1	-1	-1
arginyl-tRNA aminoacylation	-1	-1	-1
aromatic amino acid family metabolic process	-1	-1	-1
aromatic amino acid transport	-1	-1	-1
aromatic compound biosynthetic process	-1	-1	-1
aromatic compound catabolic process	0.0150008	-0.168318	-0.0935021
arsonoacetate metabolic process	-1	-1	-1
arterial endothelial cell differentiation	-1	-1	-1
artery development	-1	-1	-1
artery morphogenesis	-1	-1	-1
artery smooth muscle contraction	-1	-1	-1
articular cartilage development	-1	-1	-1
ascending aorta morphogenesis	-1	-1	-1
asparagine biosynthetic process	-1	-1	-1
asparagine metabolic process	-1	-1	-1
asparagine transport	-1	-1	-1
asparaginyl-tRNA aminoacylation	-1	-1	-1
aspartate biosynthetic process	-1	-1	-1
aspartate catabolic process	-1	-1	-1
aspartate metabolic process	-1	-1	-1
aspartate transmembrane transport	-1	-1	-1
assembly of large subunit precursor of preribosome	-1	-1	-1
associative learning	-1	-1	-1
astral microtubule organization	-0.871826	0.999236	0.838338
astrocyte activation	-1	-1	-1
astrocyte activation involved in immune response	-1	-1	-1
astrocyte cell migration	-1	-1	-1
astrocyte development	-1	-1	-1
astrocyte differentiation	-1	-1	-1
astrocyte fate commitment	-1	-1	-1
asymmetric Golgi ribbon formation	-1	-1	-1
asymmetric cell division	0.201622	-0.414218	-0.432561
asymmetric neuroblast division	-1	-1	-1
atrial cardiac muscle cell action potential	-1	-1	-1
atrial cardiac muscle cell development	-1	-1	-1
atrial cardiac muscle cell to AV node cell communication	-1	-1	-1
atrial cardiac muscle tissue morphogenesis	-1	-1	-1
atrial septum development	-1	-1	-1
atrial septum morphogenesis	-1	-1	-1
atrial septum primum morphogenesis	-1	-1	-1
atrial septum secundum morphogenesis	-1	-1	-1
atrioventricular canal development	-1	-1	-1
atrioventricular node cell development	-1	-1	-1
atrioventricular node development	-1	-1	-1
atrioventricular valve formation	-1	-1	-1
atrioventricular valve morphogenesis	-1	-1	-1
attachment of GPI anchor to protein	-1	-1	-1
attachment of mitotic spindle microtubules to kinetochore	-1	-1	-1
attachment of spindle microtubules to kinetochore	-1	-1	-1
auditory behavior	-1	-1	-1
auditory receptor cell development	-1	-1	-1
auditory receptor cell fate commitment	-1	-1	-1
auditory receptor cell morphogenesis	-1	-1	-1
auditory receptor cell stereocilium organization	-1	-1	-1
autocrine signaling	-1	-1	-1
autonomic nervous system development	-1	-1	-1
autophagic cell death	0.461028	-0.637394	-0.650506
autophagosome assembly	-1	-1	-1
autophagosome maturation	0.341545	-0.248128	-0.981165
autophagosome membrane docking	0.201622	-0.414218	-0.432561
autophagosome organization	-1	-1	-1
autophagy	-0.736705	-0.109483	0.0385178
autophagy of mitochondrion	-1	-1	-1
autophagy of peroxisome	-1	-1	-1
axial mesoderm development	-1	-1	-1
axis elongation	-1	-1	-1
axis elongation involved in somitogenesis	-1	-1	-1
axis specification	-1	-1	-1
axo-dendritic transport	-0.697142	0.393408	-0.703117
axon choice point recognition	-1	-1	-1
axon development	-1	-1	-1
axon ensheathment	-1	-1	-1
axon extension	-1	-1	-1
axon extension involved in axon guidance	-1	-1	-1
axon guidance	0.461028	-0.637394	-0.650506
axon midline choice point recognition	-1	-1	-1
axon regeneration	-1	-1	-1
axon target recognition	-1	-1	-1
axonal fasciculation	-1	-1	-1
axonal transport	0.140326	-0.345751	-0.364785
axonal transport of mitochondrion	-1	-1	-1
axonemal central apparatus assembly	-1	-1	-1
axonemal dynein complex assembly	-1	-1	-1
axoneme assembly	-1	-1	-1
axonogenesis	0.461028	-0.637394	-0.650506
axonogenesis involved in innervation	-1	-1	-1
barbed-end actin filament capping	0.857293	0.917429	-0.737737
basal dendrite arborization	-1	-1	-1
basal dendrite morphogenesis	-1	-1	-1
base conversion or substitution editing	-1	-1	-1
base-excision repair	-1	-1	-1
base-excision repair, AP site formation	-1	-1	-1
base-excision repair, DNA ligation	-1	-1	-1
base-excision repair, base-free sugar-phosphate removal	-1	-1	-1
base-excision repair, gap-filling	-1	-1	-1
basement membrane assembly	-1	-1	-1
basement membrane disassembly	-1	-1	-1
basement membrane organization	-1	-1	-1
basic amino acid transmembrane transport	-1	-1	-1
basic amino acid transport	-1	-1	-1
basophil activation	-1	-1	-1
basophil activation involved in immune response	-1	-1	-1
basophil differentiation	-1	-1	-1
behavior	-1	-1	-1
behavioral defense response	-1	-1	-1
behavioral fear response	-1	-1	-1
behavioral response to cocaine	-1	-1	-1
behavioral response to ethanol	-1	-1	-1
behavioral response to formalin induced pain	-1	-1	-1
behavioral response to nicotine	-1	-1	-1
behavioral response to pain	-1	-1	-1
behavioral response to starvation	-1	-1	-1
beta selection	0.0563154	-0.0160472	0.963883
beta-alanine biosynthetic process	-1	-1	-1
beta-alanine metabolic process	-1	-1	-1
beta-catenin destruction complex assembly	-1	-1	-1
beta-catenin destruction complex disassembly	-1	-1	-1
beta-catenin-TCF complex assembly	-0.174866	-0.637394	0.0272801
beta-glucoside catabolic process	-1	-1	-1
bicarbonate transport	-1	-1	-1
bicellular tight junction assembly	-1	-1	-1
bile acid and bile salt transport	-1	-1	-1
bile acid biosynthetic process	-1	-1	-1
bile acid catabolic process	-1	-1	-1
bile acid metabolic process	-1	-1	-1
bile acid secretion	-1	-1	-1
bile acid signaling pathway	-1	-1	-1
bilirubin conjugation	-1	-1	-1
binding of sperm to zona pellucida	-1	-1	-1
biological process	-1	-1	-1
biomineral tissue development	-1	-1	-1
biosynthetic process	-1	-1	-1
biotin metabolic process	-1	-1	-1
biotin transport	-1	-1	-1
biphenyl metabolic process	-1	-1	-1
blastocyst development	-1	-1	-1
blastocyst formation	0.488295	-0.247296	0.759284
blastocyst growth	-1	-1	-1
blastocyst hatching	-1	-1	-1
bleb assembly	-1	-1	-1
blood circulation	-1	-1	-1
blood coagulation	-0.174866	-0.637394	0.0272801
blood coagulation, extrinsic pathway	-1	-1	-1
blood coagulation, fibrin clot formation	-1	-1	-1
blood coagulation, intrinsic pathway	-1	-1	-1
blood vessel development	-1	-1	-1
blood vessel endothelial cell differentiation	-1	-1	-1
blood vessel endothelial cell fate specification	-1	-1	-1
blood vessel endothelial cell migration	-1	-1	-1
blood vessel endothelial cell proliferation involved in sprouting angiogenesis	-1	-1	-1
blood vessel lumenization	-1	-1	-1
blood vessel maturation	-1	-1	-1
blood vessel morphogenesis	-1	-1	-1
blood vessel remodeling	-1	-1	-1
blue light signaling pathway	-1	-1	-1
body fluid secretion	-1	-1	-1
body morphogenesis	-1	-1	-1
bombesin receptor signaling pathway	-1	-1	-1
bone development	-1	-1	-1
bone growth	-1	-1	-1
bone marrow development	0.669056	0.723362	-0.364785
bone maturation	-1	-1	-1
bone mineralization	-1	-1	-1
bone mineralization involved in bone maturation	-1	-1	-1
bone morphogenesis	-1	-1	-1
bone regeneration	-1	-1	-1
bone remodeling	-1	-1	-1
bone resorption	-1	-1	-1
bone trabecula formation	-1	-1	-1
box C/D snoRNA 3'-end processing	-1	-1	-1
box C/D snoRNP assembly	-1	-1	-1
box H/ACA snoRNA 3'-end processing	-1	-1	-1
box H/ACA snoRNA metabolic process	-0.174866	0.0338507	-0.650506
box H/ACA snoRNP assembly	-1	-1	-1
bradykinin catabolic process	-1	-1	-1
brain development	-1	-1	-1
brain morphogenesis	-1	-1	-1
brain segmentation	-1	-1	-1
brain-derived neurotrophic factor receptor signaling pathway	-1	-1	-1
brainstem development	-1	-1	-1
branch elongation involved in salivary gland morphogenesis	-1	-1	-1
branch elongation of an epithelium	-1	-1	-1
branched-chain amino acid biosynthetic process	-1	-1	-1
branched-chain amino acid catabolic process	-1	-1	-1
branched-chain amino acid transport	-1	-1	-1
branching involved in blood vessel morphogenesis	-1	-1	-1
branching involved in labyrinthine layer morphogenesis	-1	-1	-1
branching involved in mammary gland duct morphogenesis	-1	-1	-1
branching involved in prostate gland morphogenesis	-1	-1	-1
branching involved in salivary gland morphogenesis	-1	-1	-1
branching involved in ureteric bud morphogenesis	-1	-1	-1
branching morphogenesis of a nerve	-1	-1	-1
branching morphogenesis of an epithelial tube	-1	-1	-1
branchiomeric skeletal muscle development	-1	-1	-1
branchiomotor neuron axon guidance	-1	-1	-1
bronchiole development	-1	-1	-1
bronchus cartilage development	-1	-1	-1
bronchus development	-1	-1	-1
bronchus morphogenesis	-1	-1	-1
brown fat cell differentiation	-1	-1	-1
brush border assembly	-1	-1	-1
bud elongation involved in lung branching	-1	-1	-1
bud outgrowth involved in lung branching	-1	-1	-1
bundle of His cell action potential	-1	-1	-1
bundle of His cell to Purkinje myocyte communication	-1	-1	-1
bundle of His cell-Purkinje myocyte adhesion involved in cell communication	-1	-1	-1
bundle of His development	-1	-1	-1
butyrate metabolic process	-1	-1	-1
cAMP biosynthetic process	-1	-1	-1
cAMP catabolic process	-1	-1	-1
cAMP metabolic process	-1	-1	-1
cAMP-mediated signaling	-1	-1	-1
cGMP biosynthetic process	-1	-1	-1
cGMP catabolic process	-1	-1	-1
cGMP metabolic process	-1	-1	-1
cGMP-mediated signaling	-1	-1	-1
cadmium ion homeostasis	-1	-1	-1
cadmium ion transmembrane transport	-1	-1	-1
calcineurin-NFAT signaling cascade	0.297153	-0.505013	-0.521678
calcineurin-mediated signaling	0.297153	-0.505013	-0.521678
calcitonin gene-related peptide receptor signaling pathway	-1	-1	-1
calcitriol biosynthetic process from calciol	-1	-1	-1
calcium activated galactosylceramide scrambling	-1	-1	-1
calcium activated phosphatidylcholine scrambling	-1	-1	-1
calcium activated phosphatidylserine scrambling	-1	-1	-1
calcium export from the mitochondrion	-1	-1	-1
calcium import into the mitochondrion	-1	-1	-1
calcium ion export	0.461028	-0.637394	-0.650506
calcium ion export across plasma membrane	-1	-1	-1
calcium ion homeostasis	-1	-1	-1
calcium ion import	-1	-1	-1
calcium ion import across plasma membrane	-1	-1	-1
calcium ion import into cytosol	-1	-1	-1
calcium ion import into sarcoplasmic reticulum	-1	-1	-1
calcium ion regulated lysosome exocytosis	-1	-1	-1
calcium ion transmembrane import into cytosol	-1	-1	-1
calcium ion transmembrane transport	-1	-1	-1
calcium ion transmembrane transport via high voltage-gated calcium channel	-1	-1	-1
calcium ion transport	-1	-1	-1
calcium ion transport into cytosol	-1	-1	-1
calcium ion-regulated exocytosis of neurotransmitter	-1	-1	-1
calcium-dependent activation of synaptic vesicle fusion	-1	-1	-1
calcium-dependent cell-cell adhesion via plasma membrane cell adhesion molecules	-1	-1	-1
calcium-dependent cell-matrix adhesion	-1	-1	-1
calcium-independent cell-cell adhesion via plasma membrane cell-adhesion molecules	-1	-1	-1
calcium-independent cell-matrix adhesion	-1	-1	-1
calcium-ion regulated exocytosis	-1	-1	-1
calcium-mediated signaling	-1	-1	-1
calcium-mediated signaling using extracellular calcium source	-1	-1	-1
calcium-mediated signaling using intracellular calcium source	-1	-1	-1
calmodulin dependent kinase signaling pathway	-1	-1	-1
camera-type eye development	-1	-1	-1
camera-type eye morphogenesis	-1	-1	-1
camera-type eye photoreceptor cell differentiation	-1	-1	-1
canalicular bile acid transport	-1	-1	-1
cannabinoid signaling pathway	-1	-1	-1
canonical Wnt signaling pathway	-1	-1	-1
canonical Wnt signaling pathway involved in cardiac muscle cell fate commitment	-1	-1	-1
canonical Wnt signaling pathway involved in mesenchymal stem cell differentiation	-1	-1	-1
canonical Wnt signaling pathway involved in metanephric kidney development	-1	-1	-1
canonical Wnt signaling pathway involved in midbrain dopaminergic neuron differentiation	-1	-1	-1
canonical Wnt signaling pathway involved in negative regulation of apoptotic process	-1	-1	-1
canonical Wnt signaling pathway involved in neural crest cell differentiation	-1	-1	-1
canonical Wnt signaling pathway involved in osteoblast differentiation	-1	-1	-1
canonical Wnt signaling pathway involved in positive regulation of epithelial to mesenchymal transition	-1	-1	-1
canonical Wnt signaling pathway involved in regulation of cell proliferation	-1	-1	-1
canonical glycolysis	-0.00504998	-0.847703	0.00017015
cap-dependent translational initiation	-1	-1	-1
cap-independent translational initiation	-1	-1	-1
cap1 mRNA methylation	-1	-1	-1
carbohydrate biosynthetic process	-1	-1	-1
carbohydrate catabolic process	-1	-1	-1
carbohydrate derivative metabolic process	-0.174866	-0.637394	0.0272801
carbohydrate derivative transport	-0.0550062	0.243149	0.214738
carbohydrate homeostasis	-1	-1	-1
carbohydrate mediated signaling	-1	-1	-1
carbohydrate metabolic process	-1	-1	-1
carbohydrate phosphorylation	-1	-1	-1
carbohydrate transmembrane transport	-1	-1	-1
carbohydrate transport	-1	-1	-1
carbon catabolite regulation of transcription	-1	-1	-1
carbon dioxide transmembrane transport	-1	-1	-1
carbon dioxide transport	-1	-1	-1
carboxylic acid catabolic process	-1	-1	-1
carboxylic acid metabolic process	-1	-1	-1
carboxylic acid transmembrane transport	-1	-1	-1
carboxylic acid transport	-1	-1	-1
cardiac atrium morphogenesis	-1	-1	-1
cardiac cell fate determination	-1	-1	-1
cardiac chamber development	-1	-1	-1
cardiac chamber formation	-1	-1	-1
cardiac conduction	-1	-1	-1
cardiac conduction system development	-1	-1	-1
cardiac epithelial to mesenchymal transition	-1	-1	-1
cardiac left ventricle formation	-1	-1	-1
cardiac left ventricle morphogenesis	-1	-1	-1
cardiac muscle cell action potential	-1	-1	-1
cardiac muscle cell action potential involved in contraction	-1	-1	-1
cardiac muscle cell apoptotic process	-0.174866	-0.637394	0.0272801
cardiac muscle cell contraction	-1	-1	-1
cardiac muscle cell development	-1	-1	-1
cardiac muscle cell differentiation	-1	-1	-1
cardiac muscle cell fate commitment	-1	-1	-1
cardiac muscle cell myoblast differentiation	-1	-1	-1
cardiac muscle cell proliferation	-1	-1	-1
cardiac muscle cell-cardiac muscle cell adhesion	-1	-1	-1
cardiac muscle contraction	-1	-1	-1
cardiac muscle fiber development	-1	-1	-1
cardiac muscle hypertrophy	-1	-1	-1
cardiac muscle hypertrophy in response to stress	-1	-1	-1
cardiac muscle thin filament assembly	-1	-1	-1
cardiac muscle tissue development	-1	-1	-1
cardiac muscle tissue growth	-1	-1	-1
cardiac muscle tissue morphogenesis	-1	-1	-1
cardiac muscle tissue regeneration	-1	-1	-1
cardiac myofibril assembly	-1	-1	-1
cardiac neural crest cell development involved in heart development	-1	-1	-1
cardiac neural crest cell development involved in outflow tract morphogenesis	-1	-1	-1
cardiac neural crest cell migration involved in outflow tract morphogenesis	-1	-1	-1
cardiac right ventricle formation	-1	-1	-1
cardiac right ventricle morphogenesis	-1	-1	-1
cardiac septum development	0.461028	-0.637394	-0.650506
cardiac septum morphogenesis	-1	-1	-1
cardiac vascular smooth muscle cell development	-1	-1	-1
cardiac vascular smooth muscle cell differentiation	-1	-1	-1
cardiac ventricle development	-1	-1	-1
cardiac ventricle formation	-1	-1	-1
cardiac ventricle morphogenesis	-1	-1	-1
cardioblast differentiation	-1	-1	-1
cardiocyte differentiation	-0.174866	-0.637394	0.0272801
cardiolipin acyl-chain remodeling	-1	-1	-1
cardiolipin biosynthetic process	-1	-1	-1
cardiolipin metabolic process	-1	-1	-1
cardiovascular system development	-1	-1	-1
carnitine biosynthetic process	-1	-1	-1
carnitine metabolic process	-1	-1	-1
carnitine metabolic process, CoA-linked	-1	-1	-1
carnitine shuttle	-1	-1	-1
carnitine transmembrane transport	-1	-1	-1
carnitine transport	-1	-1	-1
carnosine biosynthetic process	-1	-1	-1
carnosine metabolic process	-1	-1	-1
carotene catabolic process	-1	-1	-1
carotene metabolic process	-1	-1	-1
carotenoid metabolic process	-1	-1	-1
cartilage condensation	-1	-1	-1
cartilage development	-1	-1	-1
cartilage development involved in endochondral bone morphogenesis	-1	-1	-1
cartilage morphogenesis	-1	-1	-1
catabolic process	-1	-1	-1
catabolism by host of symbiont protein	-1	-1	-1
catecholamine biosynthetic process	-1	-1	-1
catecholamine catabolic process	-1	-1	-1
catecholamine metabolic process	-1	-1	-1
catecholamine secretion	-1	-1	-1
cation homeostasis	-1	-1	-1
cation transmembrane transport	-1	-1	-1
cation transport	-0.0359189	0.91576	0.0105564
caveola assembly	-1	-1	-1
caveolin-mediated endocytosis	-1	-1	-1
cell activation	0.00131176	-1.90593e-08	0.0923184
cell activation involved in immune response	0.0124317	-1.40369e-13	1.02435e-05
cell adhesion	-0.0550062	0.243149	0.214738
cell adhesion involved in heart morphogenesis	-1	-1	-1
cell adhesion mediated by integrin	-1	-1	-1
cell adhesion molecule production	-1	-1	-1
cell aggregation	-1	-1	-1
cell aging	-0.174866	0.0338507	-0.650506
cell chemotaxis	-0.174866	-0.637394	0.0272801
cell communication	-1	-1	-1
cell communication by chemical coupling	-1	-1	-1
cell communication by electrical coupling	-1	-1	-1
cell communication by electrical coupling involved in cardiac conduction	-1	-1	-1
cell cycle	-2.63292e-08	0.544052	1.13627e-10
cell cycle G1/S phase transition	-4.81552e-10	0.97225	3.43614e-15
cell cycle G2/M phase transition	-0.00125039	-0.379379	5.66371e-07
cell cycle arrest	0.461028	-0.637394	-0.650506
cell cycle phase transition	-5.21695e-20	-0.440882	1.82057e-35
cell death	-6.55523e-06	0.238099	6.2684e-06
cell death in response to hydrogen peroxide	-1	-1	-1
cell death in response to oxidative stress	-1	-1	-1
cell dedifferentiation	-1	-1	-1
cell development	-1	-1	-1
cell differentiation	-1	-1	-1
cell differentiation in hindbrain	-1	-1	-1
cell differentiation in spinal cord	-1	-1	-1
cell differentiation involved in embryonic placenta development	-1	-1	-1
cell differentiation involved in kidney development	-1	-1	-1
cell differentiation involved in metanephros development	-1	-1	-1
cell differentiation involved in salivary gland development	-1	-1	-1
cell division	-3.19982e-18	0.590812	7.92951e-26
cell envelope organization	-1	-1	-1
cell fate commitment	-1	-1	-1
cell fate determination	-1	-1	-1
cell fate specification	-1	-1	-1
cell growth involved in cardiac muscle cell development	-1	-1	-1
cell junction assembly	-0.0350663	-0.643437	0.00161668
cell junction maintenance	-1	-1	-1
cell killing	-0.00122995	0.385337	0.00130079
cell maturation	-1	-1	-1
cell migration	-0.00045463	-0.178738	5.39249e-09
cell migration in hindbrain	-1	-1	-1
cell migration involved in endocardial cushion formation	-1	-1	-1
cell migration involved in gastrulation	-1	-1	-1
cell migration involved in heart development	-1	-1	-1
cell migration involved in kidney development	-1	-1	-1
cell migration involved in mesendoderm migration	-1	-1	-1
cell migration involved in sprouting angiogenesis	-1	-1	-1
cell migration involved in vasculogenesis	-1	-1	-1
cell morphogenesis	-1	-1	-1
cell morphogenesis involved in differentiation	-1	-1	-1
cell morphogenesis involved in neuron differentiation	-1	-1	-1
cell motility	-0.000639023	-0.0269196	3.8775e-11
cell part morphogenesis	0.945872	-0.414218	0.45239
cell population proliferation	-0.0782527	0.449523	0.143848
cell projection assembly	0.297153	-0.505013	-0.521678
cell projection morphogenesis	0.545415	-0.18229	0.548439
cell projection organization	-0.447819	-0.248128	0.0316041
cell proliferation in forebrain	-1	-1	-1
cell proliferation in hindbrain	-1	-1	-1
cell proliferation in midbrain	-1	-1	-1
cell proliferation involved in kidney development	-1	-1	-1
cell proliferation involved in metanephros development	-1	-1	-1
cell proliferation involved in outflow tract morphogenesis	-1	-1	-1
cell recognition	-5.67942e-24	-0.486641	8.64607e-42
cell redox homeostasis	-0.000886351	-0.923585	1.54361e-05
cell surface pattern recognition receptor signaling pathway	-1	-1	-1
cell surface receptor signaling pathway	-1	-1	-1
cell surface receptor signaling pathway involved in cell-cell signaling	0.0925246	-0.0395922	-0.979218
cell volume homeostasis	-1	-1	-1
cell wall disruption in other organism	-1	-1	-1
cell wall macromolecule catabolic process	-1	-1	-1
cell-cell adhesion	-0.020097	-0.712289	0.000862338
cell-cell adhesion in response to extracellular stimulus	-1	-1	-1
cell-cell adhesion mediated by cadherin	-1	-1	-1
cell-cell adhesion mediated by integrin	-1	-1	-1
cell-cell adhesion via plasma-membrane adhesion molecules	-1	-1	-1
cell-cell fusion	-1	-1	-1
cell-cell junction assembly	-1	-1	-1
cell-cell junction maintenance	-1	-1	-1
cell-cell junction organization	-1	-1	-1
cell-cell recognition	-1	-1	-1
cell-cell signaling	-1	-1	-1
cell-cell signaling by wnt	-1	-1	-1
cell-cell signaling involved in cardiac conduction	-1	-1	-1
cell-matrix adhesion	-1	-1	-1
cell-matrix adhesion involved in ameboidal cell migration	-1	-1	-1
cell-substrate adhesion	-1	-1	-1
cell-substrate junction assembly	-1	-1	-1
cellular aldehyde metabolic process	-1	-1	-1
cellular amide catabolic process	-1	-1	-1
cellular amide metabolic process	7.70201e-05	-6.93163e-07	0.945162
cellular amino acid biosynthetic process	-1	-1	-1
cellular amino acid catabolic process	-1	-1	-1
cellular amino acid metabolic process	-1	-1	-1
cellular aromatic compound metabolic process	-1	-1	-1
cellular biogenic amine metabolic process	-1	-1	-1
cellular calcium ion homeostasis	-1	-1	-1
cellular carbohydrate catabolic process	-1	-1	-1
cellular carbohydrate metabolic process	-1	-1	-1
cellular cation homeostasis	-1	-1	-1
cellular chemical homeostasis	-0.174866	-0.637394	0.0272801
cellular chloride ion homeostasis	-1	-1	-1
cellular component assembly	-1	-1	-1
cellular component disassembly involved in execution phase of apoptosis	-1	-1	-1
cellular component maintenance	-1	-1	-1
cellular copper ion homeostasis	-1	-1	-1
cellular defense response	-0.977586	-0.836158	0.804227
cellular detoxification	-0.174866	-0.637394	0.0272801
cellular detoxification of aldehyde	-1	-1	-1
cellular detoxification of nitrogen compound	0.461028	-0.637394	-0.650506
cellular extravasation	-0.174866	-0.637394	0.0272801
cellular glucose homeostasis	-1	-1	-1
cellular glucuronidation	-1	-1	-1
cellular heat acclimation	-1	-1	-1
cellular homeostasis	-0.0183823	-0.677035	0.000618788
cellular hyperosmotic response	-1	-1	-1
cellular hyperosmotic salinity response	-0.0446983	0.0902729	0.416333
cellular hypotonic response	-0.661289	0.243149	-0.521678
cellular hypotonic salinity response	-1	-1	-1
cellular ion homeostasis	-1	-1	-1
cellular iron ion homeostasis	-0.174866	-0.637394	0.0272801
cellular ketone body metabolic process	-1	-1	-1
cellular ketone metabolic process	-1	-1	-1
cellular lipid catabolic process	-1	-1	-1
cellular lipid metabolic process	-1	-1	-1
cellular localization	-1	-1	-1
cellular macromolecule biosynthetic process	-1	-1	-1
cellular macromolecule catabolic process	-0.201622	0.414218	0.432561
cellular magnesium ion homeostasis	-1	-1	-1
cellular metabolic process	-1	-1	-1
cellular metal ion homeostasis	-1	-1	-1
cellular modified amino acid catabolic process	-1	-1	-1
cellular modified amino acid metabolic process	-1	-1	-1
cellular nitrogen compound metabolic process	-1	-1	-1
cellular oligosaccharide catabolic process	-1	-1	-1
cellular oxidant detoxification	-1	-1	-1
cellular phosphate ion homeostasis	-1	-1	-1
cellular pigment accumulation	-1	-1	-1
cellular pigmentation	-1	-1	-1
cellular polysaccharide biosynthetic process	-1	-1	-1
cellular potassium ion homeostasis	-1	-1	-1
cellular process	-1	-1	-1
cellular process regulating host cell cycle in response to virus	-1	-1	-1
cellular protein catabolic process	-0.128565	0.735342	0.113132
cellular protein localization	-1	-1	-1
cellular protein metabolic process	-1	-1	-1
cellular protein modification process	-1	-1	-1
cellular protein-containing complex assembly	1.31354e-30	-4.99362e-32	-0.0114893
cellular protein-containing complex localization	-1	-1	-1
cellular respiration	0.415639	-0.0287198	0.226347
cellular response to 2,3,7,8-tetrachlorodibenzodioxine	-1	-1	-1
cellular response to ATP	-1	-1	-1
cellular response to BMP stimulus	-1	-1	-1
cellular response to DNA damage stimulus	-1.36798e-19	0.156245	9.12772e-24
cellular response to L-arginine	-1	-1	-1
cellular response to L-glutamate	-1	-1	-1
cellular response to L-glutamine	-1	-1	-1
cellular response to Thyroglobulin triiodothyronine	-1	-1	-1
cellular response to UV	0.476411	-0.291783	0.859662
cellular response to UV-A	-1	-1	-1
cellular response to UV-B	-1	-1	-1
cellular response to UV-C	-1	-1	-1
cellular response to X-ray	-0.0178577	-0.0185187	5.7697e-08
cellular response to acetylcholine	-1	-1	-1
cellular response to acidic pH	-1	-1	-1
cellular response to actinomycin D	-0.0187625	-0.414218	0.000131333
cellular response to alkaline pH	-1	-1	-1
cellular response to alkaloid	-1	-1	-1
cellular response to amine stimulus	-1	-1	-1
cellular response to amino acid starvation	-1	-1	-1
cellular response to amino acid stimulus	-1	-1	-1
cellular response to ammonium ion	-0.174866	-0.637394	0.0272801
cellular response to amyloid-beta	-1	-1	-1
cellular response to angiotensin	-1	-1	-1
cellular response to antibiotic	-0.286481	-0.271748	0.0130678
cellular response to arsenic-containing substance	-0.106496	0.335512	0.287833
cellular response to arsenite ion	-1	-1	-1
cellular response to bacterial lipopeptide	-1	-1	-1
cellular response to bile acid	-1	-1	-1
cellular response to bleomycin	-1	-1	-1
cellular response to brain-derived neurotrophic factor stimulus	-1	-1	-1
cellular response to cAMP	-1	-1	-1
cellular response to cGMP	-1	-1	-1
cellular response to cadmium ion	-1	-1	-1
cellular response to caffeine	-1	-1	-1
cellular response to calcium ion	-0.661289	-0.505013	0.214738
cellular response to camptothecin	0.461028	-0.637394	-0.650506
cellular response to carbohydrate stimulus	-1	-1	-1
cellular response to catecholamine stimulus	0.201622	-0.414218	-0.432561
cellular response to cell-matrix adhesion	-1	-1	-1
cellular response to chemokine	0.43536	-0.268517	0.885445
cellular response to cholesterol	-1	-1	-1
cellular response to chromate	-1	-1	-1
cellular response to cisplatin	-1	-1	-1
cellular response to cobalt ion	-1	-1	-1
cellular response to cocaine	-1	-1	-1
cellular response to cold	-0.605831	0.5667	0.945876
cellular response to copper ion	-1	-1	-1
cellular response to corticosteroid stimulus	0.297153	-0.505013	-0.521678
cellular response to corticosterone stimulus	-1	-1	-1
cellular response to corticotropin-releasing hormone stimulus	-1	-1	-1
cellular response to cycloheximide	-1	-1	-1
cellular response to cytokine stimulus	-1.81656e-09	0.340025	2.7032e-11
cellular response to decreased oxygen levels	-0.174866	0.0338507	-0.650506
cellular response to dexamethasone stimulus	-1	-1	-1
cellular response to diacyl bacterial lipopeptide	-1	-1	-1
cellular response to diamide	-1	-1	-1
cellular response to dopamine	-0.174866	-0.637394	0.0272801
cellular response to drug	-0.990719	0.203309	-0.196896
cellular response to dsDNA	-1	-1	-1
cellular response to dsRNA	-1	-1	-1
cellular response to electrical stimulus	-1	-1	-1
cellular response to epidermal growth factor stimulus	0.0120997	-0.389613	-0.0211322
cellular response to epinephrine stimulus	-1	-1	-1
cellular response to erythropoietin	-1	-1	-1
cellular response to estradiol stimulus	-1	-1	-1
cellular response to estrogen stimulus	-1	-1	-1
cellular response to ethanol	-1	-1	-1
cellular response to exogenous dsRNA	-1	-1	-1
cellular response to extracellular stimulus	-0.803039	0.311653	-0.470833
cellular response to fatty acid	-1	-1	-1
cellular response to fibroblast growth factor stimulus	-1	-1	-1
cellular response to fluid shear stress	0.461028	-0.637394	-0.650506
cellular response to folic acid	-1	-1	-1
cellular response to follicle-stimulating hormone stimulus	-1	-1	-1
cellular response to forskolin	-1	-1	-1
cellular response to fructose stimulus	-1	-1	-1
cellular response to gamma radiation	-0.661289	-0.505013	0.214738
cellular response to glucagon stimulus	-1	-1	-1
cellular response to glucocorticoid stimulus	0.461028	-0.637394	-0.650506
cellular response to glucose starvation	-0.171602	-0.870574	0.0568843
cellular response to glucose stimulus	-1	-1	-1
cellular response to gonadotropin stimulus	-1	-1	-1
cellular response to gonadotropin-releasing hormone	-1	-1	-1
cellular response to granulocyte macrophage colony-stimulating factor stimulus	0.297153	-0.505013	-0.521678
cellular response to growth factor stimulus	0.626313	-0.0492572	0.161892
cellular response to heat	-0.00123069	-0.490769	1.48514e-06
cellular response to heparin	-1	-1	-1
cellular response to hepatocyte growth factor stimulus	0.297153	-0.505013	-0.521678
cellular response to high density lipoprotein particle stimulus	-1	-1	-1
cellular response to histamine	-1	-1	-1
cellular response to hormone stimulus	0.13611	-0.0995006	-0.838572
cellular response to hydrogen peroxide	0.359509	-0.793932	-0.370102
cellular response to hydrogen sulfide	-1	-1	-1
cellular response to hydroperoxide	-1	-1	-1
cellular response to hydroxyurea	-0.174866	-0.637394	0.0272801
cellular response to hyperoxia	-1	-1	-1
cellular response to hypoxia	-1	-1	-1
cellular response to increased oxygen levels	-1	-1	-1
cellular response to indole-3-methanol	-1	-1	-1
cellular response to inorganic substance	0.945872	0.495955	-0.432561
cellular response to insulin stimulus	0.545415	-0.677035	-0.733144
cellular response to insulin-like growth factor stimulus	-1	-1	-1
cellular response to interferon-alpha	-1	-1	-1
cellular response to interferon-beta	-0.00746	0.000160529	-0.636527
cellular response to interferon-gamma	-3.83844e-09	0.0390804	7.94686e-08
cellular response to interleukin-1	-1	-1	-1
cellular response to interleukin-12	-1	-1	-1
cellular response to interleukin-13	-1	-1	-1
cellular response to interleukin-3	-1	-1	-1
cellular response to interleukin-4	0.962666	-4.8432e-07	3.33151e-07
cellular response to interleukin-6	-1	-1	-1
cellular response to interleukin-7	-1.00318e-05	-0.59283	7.25948e-10
cellular response to ionizing radiation	-1.54966e-05	-0.834229	1.15844e-08
cellular response to ionomycin	-1	-1	-1
cellular response to iron ion	-1	-1	-1
cellular response to jasmonic acid stimulus	0.461028	-0.637394	-0.650506
cellular response to laminar fluid shear stress	-1	-1	-1
cellular response to lead ion	-1	-1	-1
cellular response to leptin stimulus	-1	-1	-1
cellular response to leucine	-1	-1	-1
cellular response to leucine starvation	-1	-1	-1
cellular response to leukemia inhibitory factor	0.341545	-0.248128	-0.981165
cellular response to light stimulus	0.461028	-0.637394	-0.650506
cellular response to lipid	0.461028	-0.637394	-0.650506
cellular response to lipopolysaccharide	0.461028	-0.637394	-0.650506
cellular response to lipoteichoic acid	-1	-1	-1
cellular response to lithium ion	-1	-1	-1
cellular response to low-density lipoprotein particle stimulus	0.740401	-0.386676	0.640387
cellular response to luteinizing hormone stimulus	-1	-1	-1
cellular response to macrophage colony-stimulating factor stimulus	-1	-1	-1
cellular response to magnesium ion	-1	-1	-1
cellular response to magnetism	-1	-1	-1
cellular response to manganese ion	-1	-1	-1
cellular response to mechanical stimulus	-0.174866	-0.637394	0.0272801
cellular response to menadione	-1	-1	-1
cellular response to mercury ion	-1	-1	-1
cellular response to metal ion	-1	-1	-1
cellular response to mineralocorticoid stimulus	-1	-1	-1
cellular response to misfolded protein	-1	-1	-1
cellular response to molecule of bacterial origin	0.461028	-0.637394	-0.650506
cellular response to molecule of fungal origin	-1	-1	-1
cellular response to morphine	-1	-1	-1
cellular response to muramyl dipeptide	-1	-1	-1
cellular response to mycophenolic acid	-1	-1	-1
cellular response to mycotoxin	-1	-1	-1
cellular response to nerve growth factor stimulus	0.0893604	-0.558389	-0.119215
cellular response to nicotine	-1	-1	-1
cellular response to nitric oxide	-0.174866	0.0338507	-0.650506
cellular response to nitrogen starvation	-1	-1	-1
cellular response to nitrosative stress	-1	-1	-1
cellular response to norepinephrine stimulus	-1	-1	-1
cellular response to nutrient	-1	-1	-1
cellular response to nutrient levels	-0.214867	0.17467	0.854531
cellular response to oleic acid	-1	-1	-1
cellular response to organic cyclic compound	-2.75796e-05	0.043507	0.00113012
cellular response to organic substance	-1	-1	-1
cellular response to organonitrogen compound	-0.0499789	0.731663	0.0324529
cellular response to osmotic stress	-1	-1	-1
cellular response to oxidative stress	-0.697142	0.854546	0.759284
cellular response to oxidised low-density lipoprotein particle stimulus	-1	-1	-1
cellular response to oxygen levels	0.461028	-0.637394	-0.650506
cellular response to oxygen-glucose deprivation	-1	-1	-1
cellular response to pH	-1	-1	-1
cellular response to parathyroid hormone stimulus	-1	-1	-1
cellular response to peptide	-0.0696659	-0.650071	0.00559775
cellular response to peptide hormone stimulus	-0.305659	-0.49259	0.0448977
cellular response to peptidoglycan	-1	-1	-1
cellular response to phorbol 13-acetate 12-myristate	-1	-1	-1
cellular response to phosphate starvation	-1	-1	-1
cellular response to platelet-derived growth factor stimulus	0.461028	-0.637394	-0.650506
cellular response to potassium ion	-1	-1	-1
cellular response to potassium ion starvation	-1	-1	-1
cellular response to progesterone stimulus	-1	-1	-1
cellular response to prostaglandin D stimulus	-1	-1	-1
cellular response to prostaglandin E stimulus	-0.174866	0.0338507	-0.650506
cellular response to prostaglandin stimulus	0.461028	-0.637394	-0.650506
cellular response to purine-containing compound	-1	-1	-1
cellular response to radiation	-0.111323	-0.143951	0.000427703
cellular response to reactive nitrogen species	-1	-1	-1
cellular response to reactive oxygen species	0.101098	-0.539779	-0.145895
cellular response to redox state	-1	-1	-1
cellular response to retinoic acid	-1	-1	-1
cellular response to salt stress	-1	-1	-1
cellular response to sodium arsenite	-1	-1	-1
cellular response to sorbitol	-1	-1	-1
cellular response to starvation	-0.00512313	0.475557	0.0047322
cellular response to staurosporine	-1	-1	-1
cellular response to steroid hormone stimulus	-1	-1	-1
cellular response to sterol	-1	-1	-1
cellular response to sterol depletion	-1	-1	-1
cellular response to superoxide	-1	-1	-1
cellular response to temperature stimulus	-1	-1	-1
cellular response to testosterone stimulus	-1	-1	-1
cellular response to tetrahydrofolate	-1	-1	-1
cellular response to thapsigargin	-1	-1	-1
cellular response to thyroid hormone stimulus	-1	-1	-1
cellular response to thyroxine stimulus	-1	-1	-1
cellular response to topologically incorrect protein	-0.158402	0.585036	0.217969
cellular response to toxic substance	0.222769	-0.38503	-0.510593
cellular response to transforming growth factor beta stimulus	-1	-1	-1
cellular response to triacyl bacterial lipopeptide	-1	-1	-1
cellular response to trichostatin A	-1	-1	-1
cellular response to tumor cell	-1	-1	-1
cellular response to tumor necrosis factor	-0.174866	-0.637394	0.0272801
cellular response to unfolded protein	-0.120938	-0.489181	0.00735946
cellular response to vascular endothelial growth factor stimulus	-1	-1	-1
cellular response to vasopressin	-1	-1	-1
cellular response to virus	-0.000123506	3.05128e-05	0.548439
cellular response to vitamin	-1	-1	-1
cellular response to vitamin D	-1	-1	-1
cellular response to vitamin E	-1	-1	-1
cellular response to vitamin K	-1	-1	-1
cellular response to water deprivation	-1	-1	-1
cellular response to xenobiotic stimulus	-1	-1	-1
cellular response to zinc ion	-1	-1	-1
cellular response to zinc ion starvation	-1	-1	-1
cellular senescence	-1	-1	-1
cellular sodium ion homeostasis	-1	-1	-1
cellular sphingolipid homeostasis	-1	-1	-1
cellular stress response to acid chemical	-1	-1	-1
cellular triglyceride homeostasis	-1	-1	-1
cellular water homeostasis	-1	-1	-1
cellular zinc ion homeostasis	-1	-1	-1
central nervous system development	-1	-1	-1
central nervous system morphogenesis	-1	-1	-1
central nervous system myelin formation	-1	-1	-1
central nervous system myelin maintenance	-1	-1	-1
central nervous system myelination	-1	-1	-1
central nervous system neuron axonogenesis	-1	-1	-1
central nervous system neuron development	-1	-1	-1
central nervous system neuron differentiation	-1	-1	-1
central nervous system projection neuron axonogenesis	-1	-1	-1
central nervous system vasculogenesis	-1	-1	-1
central tolerance induction	-1	-1	-1
centriole assembly	-1	-1	-1
centriole elongation	-1	-1	-1
centriole replication	-0.174866	-0.637394	0.0272801
centriole-centriole cohesion	-1	-1	-1
centrosome cycle	-0.174866	-0.637394	0.0272801
centrosome duplication	-1	-1	-1
centrosome localization	0.20293	-0.120024	-0.981835
centrosome separation	-1	-1	-1
centrosome-templated microtubule nucleation	-1	-1	-1
ceramide 1-phosphate transport	-1	-1	-1
ceramide biosynthetic process	-1	-1	-1
ceramide catabolic process	-1	-1	-1
ceramide metabolic process	-1	-1	-1
ceramide phosphoethanolamine biosynthetic process	-1	-1	-1
ceramide translocation	-1	-1	-1
ceramide transport	-1	-1	-1
cerebellar Purkinje cell differentiation	-1	-1	-1
cerebellar Purkinje cell layer development	-1	-1	-1
cerebellar Purkinje cell layer maturation	-1	-1	-1
cerebellar Purkinje cell layer morphogenesis	-1	-1	-1
cerebellar Purkinje cell layer structural organization	-1	-1	-1
cerebellar Purkinje cell-granule cell precursor cell signaling involved in regulation of granule cell precursor cell proliferation	-1	-1	-1
cerebellar cortex development	-1	-1	-1
cerebellar cortex formation	-1	-1	-1
cerebellar cortex morphogenesis	-1	-1	-1
cerebellar granular layer development	-1	-1	-1
cerebellar granule cell differentiation	-1	-1	-1
cerebellar granule cell precursor proliferation	-1	-1	-1
cerebellar granule cell precursor tangential migration	-1	-1	-1
cerebellar neuron development	0.461028	-0.637394	-0.650506
cerebellum development	-1	-1	-1
cerebellum morphogenesis	-1	-1	-1
cerebellum structural organization	-1	-1	-1
cerebral cortex GABAergic interneuron differentiation	-1	-1	-1
cerebral cortex GABAergic interneuron fate commitment	-1	-1	-1
cerebral cortex GABAergic interneuron migration	-1	-1	-1
cerebral cortex cell migration	-1	-1	-1
cerebral cortex development	-1	-1	-1
cerebral cortex neuron differentiation	-1	-1	-1
cerebral cortex radial glia guided migration	-0.661289	0.243149	-0.521678
cerebral cortex radially oriented cell migration	-1	-1	-1
cerebral cortex regionalization	-1	-1	-1
cerebral cortex tangential migration	-1	-1	-1
cerebrospinal fluid circulation	-1	-1	-1
cerebrospinal fluid secretion	-1	-1	-1
cervix development	-1	-1	-1
chaperone cofactor-dependent protein refolding	-2.43665e-06	-0.109483	2.32931e-14
chaperone-mediated autophagy	-0.822324	0.91576	0.859662
chaperone-mediated protein complex assembly	-1.64175e-11	-0.346693	1.68499e-21
chaperone-mediated protein folding	-1.22105e-11	-0.643695	1.02311e-19
chaperone-mediated protein transport	-1	-1	-1
chaperone-mediated protein transport involved in chaperone-mediated autophagy	-1	-1	-1
chemical homeostasis	-1	-1	-1
chemical homeostasis within a tissue	-1	-1	-1
chemical synaptic transmission	-1	-1	-1
chemoattraction of axon	-1	-1	-1
chemokine (C-C motif) ligand 2 secretion	-1	-1	-1
chemokine (C-C motif) ligand 21 signaling pathway	-1	-1	-1
chemokine (C-X-C motif) ligand 12 signaling pathway	-1	-1	-1
chemokine production	-1	-1	-1
chemokine secretion	-1	-1	-1
chemokine-mediated signaling pathway	-1	-1	-1
chemorepulsion involved in interneuron migration from the subpallium to the cortex	-1	-1	-1
chemorepulsion involved in postnatal olfactory bulb interneuron migration	-1	-1	-1
chemorepulsion of axon	-1	-1	-1
chemorepulsion of dopaminergic neuron axon	-1	-1	-1
chemosensory behavior	-1	-1	-1
chemotaxis	-1	-1	-1
chiasma assembly	-1	-1	-1
chitin catabolic process	-1	-1	-1
chitin metabolic process	-1	-1	-1
chloride ion homeostasis	-1	-1	-1
chloride transmembrane transport	-1	-1	-1
chloride transport	-1	-1	-1
cholecystokinin signaling pathway	-1	-1	-1
cholesterol biosynthetic process	-1	-1	-1
cholesterol biosynthetic process via desmosterol	-1	-1	-1
cholesterol biosynthetic process via lathosterol	-1	-1	-1
cholesterol catabolic process	-1	-1	-1
cholesterol efflux	-1	-1	-1
cholesterol esterification	-1	-1	-1
cholesterol homeostasis	-1	-1	-1
cholesterol import	-1	-1	-1
cholesterol metabolic process	-1	-1	-1
cholesterol transport	-1	-1	-1
choline catabolic process	-1	-1	-1
choline metabolic process	-1	-1	-1
choline transport	-1	-1	-1
chondroblast differentiation	-1	-1	-1
chondrocyte development	-1	-1	-1
chondrocyte development involved in endochondral bone morphogenesis	-1	-1	-1
chondrocyte differentiation	-1	-1	-1
chondrocyte differentiation involved in endochondral bone morphogenesis	-1	-1	-1
chondrocyte hypertrophy	-1	-1	-1
chondrocyte proliferation	-1	-1	-1
chondroitin sulfate biosynthetic process	-1	-1	-1
chondroitin sulfate catabolic process	-1	-1	-1
chondroitin sulfate metabolic process	-1	-1	-1
chondroitin sulfate proteoglycan biosynthetic process	-1	-1	-1
chondroitin sulfate proteoglycan biosynthetic process, polysaccharide chain biosynthetic process	-1	-1	-1
chordate embryonic development	0.201622	-0.414218	-0.432561
chorio-allantoic fusion	-1	-1	-1
chorion development	-1	-1	-1
chorionic trophoblast cell differentiation	-1	-1	-1
chromatin assembly	-0.00492119	0.952501	0.000444628
chromatin assembly or disassembly	-3.42544e-10	-0.911475	5.90377e-16
chromatin maintenance	-1	-1	-1
chromatin organization	-0.579796	-0.308968	0.0805787
chromatin remodeling	-0.000847617	-0.56145	1.32785e-06
chromatin silencing	0.392266	-0.555643	-0.629518
chromatin silencing at centromere	-1	-1	-1
chromatin silencing at rDNA	0.201622	-0.414218	-0.432561
chromatin silencing at telomere	-1	-1	-1
chromatin silencing by small RNA	-1	-1	-1
chromatin-mediated maintenance of transcription	-1	-1	-1
chromosome breakage	-1	-1	-1
chromosome condensation	-9.22536e-12	-0.950453	2.61525e-18
chromosome localization to nuclear envelope involved in homologous chromosome segregation	-1	-1	-1
chromosome organization	-1.09237e-30	0.213958	1.06632e-40
chromosome organization involved in meiotic cell cycle	-1	-1	-1
chromosome segregation	-3.52097e-05	-0.268517	1.64142e-10
chromosome separation	-1	-1	-1
chronic inflammatory response	-1	-1	-1
chronic inflammatory response to antigenic stimulus	-1	-1	-1
chronological cell aging	-1	-1	-1
chylomicron assembly	-1	-1	-1
chylomicron remnant clearance	-1	-1	-1
chylomicron remodeling	-1	-1	-1
ciliary basal body organization	-1	-1	-1
ciliary basal body-plasma membrane docking	-0.22407	0.475557	0.416333
ciliary body morphogenesis	-1	-1	-1
ciliary neurotrophic factor-mediated signaling pathway	-1	-1	-1
ciliary receptor clustering involved in smoothened signaling pathway	-1	-1	-1
cilium assembly	-1	-1	-1
cilium movement	-1	-1	-1
cilium movement involved in cell motility	-1	-1	-1
cilium organization	-1	-1	-1
cilium-dependent cell motility	-1	-1	-1
circadian behavior	-1	-1	-1
circadian regulation of gene expression	0.952026	0.162968	-0.131595
circadian regulation of translation	-1	-1	-1
circadian rhythm	-0.639068	0.173045	-0.422583
circadian sleep/wake cycle	-1	-1	-1
circadian sleep/wake cycle process	-1	-1	-1
circadian sleep/wake cycle, REM sleep	-1	-1	-1
circadian temperature homeostasis	-1	-1	-1
circulatory system development	-1	-1	-1
cis assembly of pre-catalytic spliceosome	-1	-1	-1
citrate metabolic process	-0.253802	0.495955	0.45239
citrate transport	-1	-1	-1
citrulline biosynthetic process	-1	-1	-1
citrulline metabolic process	-1	-1	-1
clathrin coat assembly	-0.661289	-0.505013	0.214738
clathrin coat disassembly	-0.661289	0.243149	-0.521678
clathrin-coated pit assembly	-1	-1	-1
clathrin-dependent endocytosis	-0.909181	-0.503808	0.406078
cleavage furrow formation	-1	-1	-1
cleavage furrow ingression	-1	-1	-1
cleavage in ITS2 between 5.8S rRNA and LSU-rRNA of tricistronic rRNA transcript (SSU-rRNA, 5.8S rRNA, LSU-rRNA)	-1	-1	-1
cleavage involved in rRNA processing	-1	-1	-1
cloacal septation	-1	-1	-1
closure of optic fissure	-1	-1	-1
club cell differentiation	-1	-1	-1
clustering of voltage-gated potassium channels	-1	-1	-1
clustering of voltage-gated sodium channels	-1	-1	-1
co-translational protein modification	-1	-1	-1
coagulation	-0.174866	-0.637394	0.0272801
cobalamin biosynthetic process	-1	-1	-1
cobalamin metabolic process	-1	-1	-1
cobalamin transport	-1	-1	-1
cobalt ion transport	-1	-1	-1
cochlea development	-1	-1	-1
cochlea morphogenesis	-1	-1	-1
cochlear nucleus development	-1	-1	-1
coenzyme A biosynthetic process	-1	-1	-1
coenzyme A metabolic process	-0.661289	0.243149	-0.521678
coenzyme A transmembrane transport	-1	-1	-1
coenzyme biosynthetic process	-1	-1	-1
cofactor metabolic process	-1	-1	-1
cofactor transport	-1	-1	-1
cognition	-1	-1	-1
cohesin loading	-1	-1	-1
cold acclimation	-1	-1	-1
collagen biosynthetic process	-1	-1	-1
collagen catabolic process	-1	-1	-1
collagen fibril organization	-1	-1	-1
collagen metabolic process	-1	-1	-1
collagen-activated signaling pathway	-1	-1	-1
collagen-activated tyrosine kinase receptor signaling pathway	-1	-1	-1
collateral sprouting	-0.174866	0.0338507	-0.650506
collateral sprouting in absence of injury	-1	-1	-1
collecting duct development	-1	-1	-1
columnar/cuboidal epithelial cell development	-1	-1	-1
comma-shaped body morphogenesis	-1	-1	-1
commissural neuron axon guidance	-1	-1	-1
commitment of neuronal cell to specific neuron type in forebrain	-1	-1	-1
common bile duct development	-1	-1	-1
common myeloid progenitor cell proliferation	-1	-1	-1
common-partner SMAD protein phosphorylation	-0.174866	0.0338507	-0.650506
compartment pattern specification	-1	-1	-1
complement activation	-9.95511e-40	0.0149118	3.75308e-46
complement activation, alternative pathway	-1	-1	-1
complement activation, classical pathway	-5.21069e-48	0.00429404	1.20823e-54
complement activation, lectin pathway	-1	-1	-1
complement component C5a signaling pathway	-1	-1	-1
complement receptor mediated signaling pathway	-1	-1	-1
complement-dependent cytotoxicity	-1	-1	-1
complement-mediated synapse pruning	-1	-1	-1
condensed mesenchymal cell proliferation	-1	-1	-1
conditioned taste aversion	-1	-1	-1
connective tissue development	-1	-1	-1
connective tissue replacement involved in inflammatory response wound healing	0.461028	-0.637394	-0.650506
constitutive secretory pathway	-1	-1	-1
contact inhibition	-1	-1	-1
convergent extension	-1	-1	-1
convergent extension involved in axis elongation	-1	-1	-1
convergent extension involved in gastrulation	-1	-1	-1
convergent extension involved in neural plate elongation	-1	-1	-1
convergent extension involved in organogenesis	-1	-1	-1
copper ion export	-1	-1	-1
copper ion homeostasis	-1	-1	-1
copper ion import	-1	-1	-1
copper ion transmembrane transport	-1	-1	-1
copper ion transport	-1	-1	-1
copulation	-1	-1	-1
cornea development in camera-type eye	-1	-1	-1
corneocyte development	-1	-1	-1
cornification	-1	-1	-1
cornified envelope assembly	-1	-1	-1
coronary artery morphogenesis	-1	-1	-1
coronary vasculature development	-1	-1	-1
coronary vasculature morphogenesis	-1	-1	-1
coronary vein morphogenesis	-1	-1	-1
corpus callosum development	-1	-1	-1
corpus callosum morphogenesis	0.945872	-0.414218	0.45239
cortical actin cytoskeleton organization	-0.461868	-0.230938	0.030468
cortical cytoskeleton organization	-0.00349305	0.929358	0.000294499
cortical microtubule organization	-0.106496	0.335512	0.287833
corticospinal tract morphogenesis	-1	-1	-1
corticotropin hormone secreting cell differentiation	-1	-1	-1
cortisol biosynthetic process	-1	-1	-1
cortisol metabolic process	-1	-1	-1
cotranslational protein targeting to membrane	0.105833	-0.00114442	0.199845
coumarin catabolic process	-1	-1	-1
coumarin metabolic process	-1	-1	-1
covalent chromatin modification	0.140105	-0.931442	-0.0740319
cranial ganglion development	-1	-1	-1
cranial nerve development	-1	-1	-1
cranial skeletal system development	-1	-1	-1
cranial suture morphogenesis	-1	-1	-1
craniofacial suture morphogenesis	-1	-1	-1
creatine biosynthetic process	-1	-1	-1
creatine metabolic process	-1	-1	-1
creatine transmembrane transport	-1	-1	-1
cristae formation	-0.00144041	-0.355133	5.80927e-07
cross-receptor inhibition within G protein-coupled receptor heterodimer	-1	-1	-1
cuticle development	-1	-1	-1
cyanate catabolic process	-1	-1	-1
cyclic nucleotide catabolic process	-1	-1	-1
cyclic purine nucleotide metabolic process	-1	-1	-1
cyclic-nucleotide-mediated signaling	-1	-1	-1
cyclooxygenase pathway	-1	-1	-1
cysteine biosynthetic process	-1	-1	-1
cysteine biosynthetic process from serine	-1	-1	-1
cysteine biosynthetic process via cystathionine	-1	-1	-1
cysteine metabolic process	-1	-1	-1
cysteine transport	-1	-1	-1
cysteinyl-tRNA aminoacylation	-1	-1	-1
cytidine deamination	-1	-1	-1
cytidine to uridine editing	-1	-1	-1
cytochrome complex assembly	0.461028	-0.637394	-0.650506
cytokine biosynthetic process	-1	-1	-1
cytokine metabolic process	-1	-1	-1
cytokine production	-0.891843	-0.18229	0.123281
cytokine production involved in immune response	-1	-1	-1
cytokine production involved in inflammatory response	-1	-1	-1
cytokine secretion	-0.535461	0.723362	0.671397
cytokine secretion involved in immune response	-1	-1	-1
cytokine-mediated signaling pathway	-1.93029e-41	1.49827e-17	5.07493e-17
cytokinetic process	-0.750737	0.331984	-0.554061
cytolysis	-3.684e-05	0.00109265	0.0583789
cytolysis in other organism	-1	-1	-1
cytolysis in other organism involved in symbiotic interaction	-1	-1	-1
cytoplasm organization	0.461028	-0.637394	-0.650506
cytoplasm to vacuole transport by the Cvt pathway	-1	-1	-1
cytoplasmic actin-based contraction involved in cell motility	-1	-1	-1
cytoplasmic mRNA processing body assembly	-0.535461	0.723362	0.671397
cytoplasmic microtubule organization	-0.314003	0.585036	0.472073
cytoplasmic pattern recognition receptor signaling pathway	-0.50469	0.0137241	-0.0928124
cytoplasmic pattern recognition receptor signaling pathway in response to virus	-0.174866	0.0338507	-0.650506
cytoplasmic sequestering of NF-kappaB	-0.00512313	0.475557	0.0047322
cytoplasmic sequestering of protein	-0.188278	0.655888	0.224528
cytoplasmic sequestering of transcription factor	0.461028	-0.637394	-0.650506
cytoplasmic translation	0.0386433	-1.49782e-06	0.0209496
cytoplasmic translational initiation	-0.0211556	0.0733551	0.27487
cytoplasmic translational termination	-1	-1	-1
cytosine metabolic process	-1	-1	-1
cytoskeletal anchoring at nuclear membrane	0.00560963	-0.0460482	-0.140868
cytoskeletal anchoring at plasma membrane	-1	-1	-1
cytoskeleton organization	0.149814	-0.000282716	0.0580921
cytoskeleton-dependent cytokinesis	-0.00303924	-0.628897	2.02936e-05
cytoskeleton-dependent intracellular transport	0.0494076	-0.130313	-0.344819
cytosol to endoplasmic reticulum transport	-0.00250649	4.70772e-05	-0.737737
cytosolic calcium ion transport	-1	-1	-1
cytosolic transport	-0.185872	0.420094	0.393274
dATP catabolic process	-1	-1	-1
dATP metabolic process	-1	-1	-1
dGTP catabolic process	-1	-1	-1
dGTP metabolic process	-1	-1	-1
dTDP biosynthetic process	-1	-1	-1
dTMP biosynthetic process	-1	-1	-1
dTTP biosynthetic process	-1	-1	-1
dUDP biosynthetic process	-1	-1	-1
dUMP biosynthetic process	-1	-1	-1
dUMP metabolic process	-1	-1	-1
dUTP catabolic process	-1	-1	-1
daunorubicin metabolic process	0.461028	-0.637394	-0.650506
de novo centriole assembly involved in multi-ciliated epithelial cell differentiation	-1	-1	-1
deadenylation-dependent decapping of nuclear-transcribed mRNA	-1	-1	-1
deadenylation-independent decapping of nuclear-transcribed mRNA	-1	-1	-1
death-inducing signaling complex assembly	-1	-1	-1
decidualization	-1	-1	-1
defense response	-1	-1	-1
defense response to Gram-negative bacterium	-1	-1	-1
defense response to Gram-positive bacterium	-1	-1	-1
defense response to bacterium	-9.47156e-12	0.52407	1.19657e-15
defense response to fungus	-1	-1	-1
defense response to nematode	-1	-1	-1
defense response to other organism	-2.2978e-209	6.46689e-130	9.96654e-47
defense response to protozoan	-1	-1	-1
defense response to tumor cell	-1	-1	-1
defense response to virus	-5.06376e-196	1.96692e-285	0.362904
definitive erythrocyte differentiation	-1	-1	-1
definitive hemopoiesis	-0.574851	0.0966298	-0.321272
dehydroascorbic acid transport	-1	-1	-1
delamination	-1	-1	-1
deltoid tuberosity development	-1	-1	-1
demethylation	-1	-1	-1
dendrite arborization	-1	-1	-1
dendrite development	-1	-1	-1
dendrite extension	-1	-1	-1
dendrite morphogenesis	-1	-1	-1
dendrite regeneration	-1	-1	-1
dendrite self-avoidance	-1	-1	-1
dendritic cell chemotaxis	-1	-1	-1
dendritic cell dendrite assembly	-1	-1	-1
dendritic cell differentiation	-1	-1	-1
dendritic cell migration	-0.0955488	0.0987789	0.671397
dendritic cell proliferation	-1	-1	-1
dendritic spine development	-1	-1	-1
dendritic spine maintenance	-1	-1	-1
dendritic spine morphogenesis	-1	-1	-1
dendritic spine organization	-1	-1	-1
dendritic transport of messenger ribonucleoprotein complex	0.178541	-0.18229	-0.733144
dense core granule exocytosis	-1	-1	-1
dense core granule maturation	-1	-1	-1
dense core granule priming	-1	-1	-1
dentate gyrus development	-1	-1	-1
dentinogenesis	-1	-1	-1
deoxyribonucleoside catabolic process	-1	-1	-1
deoxyribonucleoside monophosphate biosynthetic process	-0.661289	-0.505013	0.214738
deoxyribonucleoside monophosphate catabolic process	-1	-1	-1
deoxyribonucleoside triphosphate catabolic process	-1	-1	-1
deoxyribonucleoside triphosphate metabolic process	0.461028	-0.637394	-0.650506
deoxyribonucleotide biosynthetic process	0.58149	-0.117763	0.365742
deoxyribonucleotide catabolic process	-1	-1	-1
deoxyribose phosphate catabolic process	-1	-1	-1
dephosphorylation	-0.822324	0.205596	-0.310908
dephosphorylation of RNA polymerase II C-terminal domain	-1	-1	-1
depurination	-1	-1	-1
depyrimidination	-1	-1	-1
dermatan sulfate biosynthetic process	-1	-1	-1
dermatan sulfate proteoglycan biosynthetic process	-1	-1	-1
dermatan sulfate proteoglycan metabolic process	-1	-1	-1
desensitization of G protein-coupled receptor signaling pathway	-1	-1	-1
desensitization of G protein-coupled receptor signaling pathway by arrestin	-1	-1	-1
desmosome assembly	-1	-1	-1
desmosome organization	-1	-1	-1
detection of abiotic stimulus	-1	-1	-1
detection of bacterial lipoprotein	-1	-1	-1
detection of bacterium	-1	-1	-1
detection of biotic stimulus	-1	-1	-1
detection of calcium ion	-1	-1	-1
detection of chemical stimulus	-1	-1	-1
detection of chemical stimulus involved in sensory perception	-1	-1	-1
detection of chemical stimulus involved in sensory perception of bitter taste	-1	-1	-1
detection of chemical stimulus involved in sensory perception of pain	-1	-1	-1
detection of chemical stimulus involved in sensory perception of smell	-1	-1	-1
detection of chemical stimulus involved in sensory perception of sour taste	-1	-1	-1
detection of chemical stimulus involved in sensory perception of sweet taste	-1	-1	-1
detection of chemical stimulus involved in sensory perception of taste	-1	-1	-1
detection of diacyl bacterial lipopeptide	-1	-1	-1
detection of fungus	-1	-1	-1
detection of glucose	-1	-1	-1
detection of gravity	-1	-1	-1
detection of light stimulus	-1	-1	-1
detection of light stimulus involved in visual perception	-1	-1	-1
detection of lipopolysaccharide	-1	-1	-1
detection of mechanical stimulus	-1	-1	-1
detection of mechanical stimulus involved in sensory perception	-1	-1	-1
detection of mechanical stimulus involved in sensory perception of pain	-1	-1	-1
detection of mechanical stimulus involved in sensory perception of sound	-1	-1	-1
detection of mechanical stimulus involved in sensory perception of touch	-1	-1	-1
detection of molecule of bacterial origin	-1	-1	-1
detection of muscle stretch	-1	-1	-1
detection of nodal flow	-1	-1	-1
detection of oxygen	-1	-1	-1
detection of peptidoglycan	-1	-1	-1
detection of stimulus	-1	-1	-1
detection of stimulus involved in sensory perception	-1	-1	-1
detection of temperature stimulus	-1	-1	-1
detection of temperature stimulus involved in sensory perception of pain	-1	-1	-1
detection of triacyl bacterial lipopeptide	-1	-1	-1
detection of virus	-1	-1	-1
detection of visible light	-1	-1	-1
determination of adult lifespan	0.461028	-0.637394	-0.650506
determination of bilateral symmetry	-1	-1	-1
determination of digestive tract left/right asymmetry	-1	-1	-1
determination of dorsal identity	-1	-1	-1
determination of heart left/right asymmetry	-1	-1	-1
determination of left/right asymmetry in lateral mesoderm	-1	-1	-1
determination of left/right asymmetry in nervous system	-1	-1	-1
determination of left/right symmetry	-1	-1	-1
determination of liver left/right asymmetry	-1	-1	-1
determination of pancreatic left/right asymmetry	-1	-1	-1
detoxification of copper ion	-1	-1	-1
detoxification of nitrogen compound	-1	-1	-1
development of primary female sexual characteristics	-1	-1	-1
development of primary sexual characteristics	-1	-1	-1
development of secondary female sexual characteristics	-1	-1	-1
development of secondary sexual characteristics	-1	-1	-1
developmental cell growth	0.236838	-0.434287	-0.483384
developmental growth	0.545415	-0.677035	-0.733144
developmental growth involved in morphogenesis	-1	-1	-1
developmental induction	-1	-1	-1
developmental maturation	-1	-1	-1
developmental pigmentation	-1	-1	-1
developmental process	-1	-1	-1
developmental process involved in reproduction	-1	-1	-1
diacylglycerol biosynthetic process	-1	-1	-1
diacylglycerol catabolic process	-1	-1	-1
diacylglycerol metabolic process	-1	-1	-1
diadenosine hexaphosphate catabolic process	-1	-1	-1
diadenosine pentaphosphate catabolic process	-1	-1	-1
diadenosine polyphosphate catabolic process	-1	-1	-1
diadenosine tetraphosphate biosynthetic process	-1	-1	-1
diapedesis	-1	-1	-1
diaphragm contraction	-1	-1	-1
diaphragm development	-1	-1	-1
dibenzo-p-dioxin metabolic process	-1	-1	-1
dicarboxylic acid catabolic process	-1	-1	-1
dicarboxylic acid metabolic process	-1	-1	-1
dicarboxylic acid transport	-1	-1	-1
dichotomous subdivision of terminal units involved in lung branching	-1	-1	-1
dichotomous subdivision of terminal units involved in salivary gland branching	-1	-1	-1
diencephalon development	-1	-1	-1
diet induced thermogenesis	-1	-1	-1
digestion	-1	-1	-1
digestive system development	-1	-1	-1
digestive tract development	-1	-1	-1
digestive tract morphogenesis	-1	-1	-1
dihydrobiopterin metabolic process	-1	-1	-1
dihydrofolate metabolic process	-0.174866	-0.637394	0.0272801
dimethylallyl diphosphate biosynthetic process	-1	-1	-1
dipeptide transmembrane transport	-1	-1	-1
diphosphate metabolic process	-1	-1	-1
diphosphoinositol polyphosphate metabolic process	-1	-1	-1
directional locomotion	-1	-1	-1
disaccharide metabolic process	-1	-1	-1
disruption by host of symbiont cells	-1	-1	-1
distal tubule development	-1	-1	-1
distal tubule morphogenesis	-1	-1	-1
diterpenoid metabolic process	-1	-1	-1
divalent inorganic cation transport	-1	-1	-1
divalent metal ion transport	-1	-1	-1
dolichol biosynthetic process	-1	-1	-1
dolichol metabolic process	-1	-1	-1
dolichol-linked oligosaccharide biosynthetic process	-1	-1	-1
dolichyl diphosphate biosynthetic process	-1	-1	-1
[truncated: 7,954 more rows]

## Sheet: Single-Cell Enrichment T-cells
	Healthy	NonVent	Vent
positive regulation of platelet-derived growth factor receptor signaling pathway	-0.798078	0.113793	-0.342142
AV node cell to bundle of His cell communication by electrical coupling	-0.272607	0.575624	0.512169
bone growth	-0.763244	0.0326517	-0.184489
aldosterone biosynthetic process	0.220843	0.816368	-0.16672
negative regulation of chaperone-mediated protein folding	-0.0218603	-0.143486	0.000748674
neurotransmitter receptor transport, endosome to plasma membrane	-0.49563	-0.719744	0.345117
regulation of interferon-gamma production	-1.66e-14	1.95e-09	0.00269668
regulation of heart rate by cardiac conduction	0.437745	-0.930429	-0.485022
nucleoside triphosphate biosynthetic process	0.000359966	-0.161237	-0.0142636
non-canonical Wnt signaling pathway	-4.73e-08	-0.130465	6.56e-11
positive regulation of nitric-oxide synthase biosynthetic process	-0.00227116	2.84e-07	-0.370871
cardiac right ventricle morphogenesis	0.489981	0.280344	-0.133413
retrograde vesicle-mediated transport, Golgi to endoplasmic reticulum	-5.62e-06	0.902413	1.18e-05
positive regulation of regulated secretory pathway	3.3e-17	0.511682	-1.25e-18
heme biosynthetic process	0.670895	-4.73e-06	0.00221314
central nervous system neuron development	-0.675062	0.427618	-0.849369
carnitine transmembrane transport	-0.18806	0.137985	0.865399
dephosphorylation of RNA polymerase II C-terminal domain	-0.389678	0.0754113	-0.614347
negative regulation of transcription by RNA polymerase I	3.53e-10	-0.000233901	-0.000712687
positive regulation of calcium ion transmembrane transporter activity	-0.0426883	0.17045	0.339553
metanephric ascending thin limb development	0.123136	0.839634	-0.0943435
metanephros development	-6.13e-05	5.81e-06	0.614842
roof of mouth development	-3.7e-06	2.46e-05	0.17598
ERK1 and ERK2 cascade	-0.597811	3.96e-05	-0.00920836
post-embryonic eye morphogenesis	-0.0106463	0.00771397	0.623152
endoplasmic reticulum-plasma membrane tethering	0.0961712	-0.328386	-0.370061
release of sequestered calcium ion into cytosol	0.35859	-0.0463318	0.541964
clathrin-dependent endocytosis	-6.61e-17	0.569037	6.28e-15
negative regulation of MAP kinase activity	0.00101096	-0.0215489	-0.13563
negative regulation of planar cell polarity pathway involved in axis elongation	-0.545321	0	0.0911272
positive regulation of protein homodimerization activity	-0.234749	-0.108222	0.0167713
establishment of planar polarity of embryonic epithelium	0.0138818	-0.00265099	-0.888965
glucocorticoid metabolic process	-0.338395	-0.712115	0.221037
photoreceptor cell maintenance	0.0103063	-0.354069	-0.0682603
regulation of dendrite development	-9.48e-06	0.362767	0.000240789
farnesol catabolic process	0.00102779	-0.480805	-0.00696097
formin-nucleated actin cable assembly	-0.0674085	0.000238098	-0.321621
negative regulation of entry of bacterium into host cell	0.159443	0.188039	-0.0169912
response to lead ion	-7.73e-10	0.460831	3.81e-08
regulation of opioid receptor signaling pathway	0.255723	0.0242245	-0.00461399
positive regulation of calcium-mediated signaling	-2.11e-13	0.00150071	1.43e-06
leukocyte adhesion to vascular endothelial cell	-1.64e-14	-1.86e-14	7.3e-41
glutathione transport	7.61e-07	-1.27e-10	0.987909
positive regulation of behavioral fear response	-0.000266207	0.0852405	0.0223485
immature B cell differentiation	0.129439	0.408815	-0.0338473
positive regulation of hydrolase activity	-1.3e-20	-0.914412	2.18e-20
superior olivary nucleus maturation	0.465311	0.000841255	-0.00112474
regulation of cGMP-mediated signaling	-0.409278	0.0106287	-0.258984
membrane depolarization during bundle of His cell action potential	0.972359	-0.392927	0.538397
cell differentiation involved in metanephros development	-0.150715	0.0905422	0.897058
regulation of bone mineralization	-1.07e-07	3.9e-12	-0.968025
negative regulation of adaptive immune memory response	2.28e-10	-0.000236942	-0.00055262
positive regulation of oligodendrocyte differentiation	0.507651	0.048223	-0.0312171
mitotic sister chromatid segregation	-0.0363079	0.960139	0.0428956
regulation of transcription from RNA polymerase II promoter involved in forebrain neuron fate commitment	0.180928	-0.548981	-0.388288
endocardial cushion fusion	-0.10713	0.58565	0.24072
ncRNA polyadenylation	0	0	0
regulation of heart growth	-0.0024074	0.411486	0.0179861
regulation of chorionic trophoblast cell proliferation	-0.404899	0.534693	0.727277
purinergic nucleotide receptor signaling pathway	-0.187355	0.327324	0.579214
positive regulation of macromolecule biosynthetic process	0	0	0
binding of sperm to zona pellucida	-2.97e-09	-0.000241302	5.78e-18
negative regulation of coagulation	-0.000713439	0.0253463	0.102053
regulation of high voltage-gated calcium channel activity	-0.424899	0.250666	-0.930723
nucleoside diphosphate metabolic process	-4.34e-18	0.696864	1.64e-16
receptor recycling	-0.236291	0.611414	0.434959
follicular dendritic cell differentiation	-0.911439	0.0383534	-0.143017
abducens nerve formation	0.81531	0.306445	-0.313682
positive regulation of male mating behavior	0	0	0
myeloid dendritic cell chemotaxis	-1.6e-08	0.0632754	3.24e-05
phosphatidylinositol 5-phosphate metabolic process	0.0121119	0.82196	-0.00821601
activation of cysteine-type endopeptidase activity	-1.54e-06	0.00904287	0.0059375
neurotransmitter receptor transport, postsynaptic endosome to lysosome	-0.135221	0.033846	-0.887871
negative regulation of T cell mediated cytotoxicity	0.000204733	-5.26e-23	0.00011874
bronchus morphogenesis	-0.976371	-0.532433	0.614458
miRNA catabolic process	-0.425601	0.0299545	-0.387078
cortisol biosynthetic process	0.220843	0.816368	-0.16672
negative regulation of potassium ion export across plasma membrane	0.0114119	-0.418056	-0.0605
innervation	0.475013	0.00460442	-0.00426833
activation of blood coagulation via clotting cascade	-6.95e-09	0.00551869	0.000320961
negative regulation of male germ cell proliferation	0.734675	-0.076567	0.311445
sensory perception of bitter taste	0.0206684	0.00120278	-2.12e-06
negative regulation of peptidase activity	-0.000115818	6.81e-06	0.705397
skeletal muscle acetylcholine-gated channel clustering	0.0347248	-0.151456	-0.322062
nucleocytoplasmic transport	0.337063	0.229857	-0.0630876
cell differentiation in hindbrain	0.376843	0.883688	-0.326125
regulated exocytosis	-0.0242137	-0.569461	0.00797781
positive regulation of metanephric DCT cell differentiation	0.319165	0.685655	-0.197327
neuroendocrine cell differentiation	-0.0073395	0.135669	0.131687
epithelial cell differentiation	-0.00303382	0.0581735	0.138659
positive regulation of fatty acid transport	-0.559665	0.422089	-0.971722
notochord regression	0.0139313	0.670056	-0.00601843
lung smooth muscle development	-0.14538	0.956742	0.16349
regulation of mast cell chemotaxis	-0.00364873	-7.83e-07	3.62e-11
response to cobalt ion	0.406362	-0.695639	-0.60254
chylomicron remodeling	0	0	0
dendritic cell proliferation	-8.96e-06	0.000375928	0.0944554
chromosome organization involved in meiotic cell cycle	-0.8428	-0.84096	0.727893
meiotic chromosome movement towards spindle pole	-2.51e-13	-0.00461004	7.67e-21
positive regulation of immunoglobulin production	-0.000187791	-0.241147	4.85e-06
negative regulation of organ growth	0.71659	-3.35e-07	0.000430363
regulation of CD8-positive, alpha-beta T cell proliferation	8.59e-28	-0.00842442	-1.89e-18
phthalate metabolic process	0.144237	0	-0.454912
negative regulation of cortisol biosynthetic process	0.0495938	-0.16813	-0.37508
syncytium formation by plasma membrane fusion	-0.000508587	0.0200132	0.0975117
mitochondrial pyruvate transmembrane transport	0.139519	0.131575	-0.0092663
regulation of translational fidelity	9.61e-65	-6.2e-40	-2.26e-11
negative regulation of neuron death	-3.69e-14	0.303405	2.42e-11
prostate epithelial cord elongation	0.823154	-0.558429	0.822296
regulation of skeletal muscle contraction	-0.315233	0.0394543	-0.564725
telomere maintenance via telomerase	-1.41e-60	-0.728652	9.71e-61
protection from non-homologous end joining at telomere	0.875965	-0.0520091	0.185786
regulation of stress-activated MAPK cascade	-1.29e-07	-0.959782	1.6e-07
synaptic vesicle recycling	-0.28121	0.00764125	-0.334124
regulation of DNA-dependent DNA replication	-0.0298034	0.494772	0.104841
organic substance transport	0	0	0
deoxyribonucleotide biosynthetic process	-0.0422162	0.527797	0.128101
menaquinone catabolic process	0.177831	-0.96533	-0.195447
positive regulation of fever generation by positive regulation of prostaglandin secretion	0.229924	0.0237155	-0.00370702
L-lysine catabolic process to acetyl-CoA via saccharopine	0.103155	0.20875	-0.0104288
protein localization to cell cortex	0.830131	-9.57e-06	0.00161385
L-threonine catabolic process to glycine	0.774728	-0.160387	0.432436
RNA polymerase III preinitiation complex assembly	0.209839	0.261335	-0.0366734
negative regulation of female receptivity	0.410553	0.109967	-0.04279
cytosol to endoplasmic reticulum transport	-1.26e-20	3.71e-13	0.000260062
plasma membrane raft organization	-0.441449	0.600682	0.71841
carnitine metabolic process, CoA-linked	0.0336679	-0.890589	-0.0467819
negative regulation of hippocampal neuron apoptotic process	-1.83e-13	-0.00120708	2.66e-22
regulation of smooth muscle contraction	0.396305	-0.546062	-0.706232
nucleotide-binding oligomerization domain containing 2 signaling pathway	-1.8e-22	2.33e-62	-0.00222514
nicotinamide nucleotide metabolic process	-0.0141615	0.000214095	-0.691621
muscle contraction	-0.0442174	-0.905195	0.0381719
cellular response to lipoteichoic acid	-0.0243938	0.0209938	0.64308
positive regulation of kinase activity	-6.76e-07	-0.232298	6.51e-09
protein localization to Golgi membrane	-0.00024449	0.17723	0.00964102
cell-cell signaling involved in cardiac conduction	-0.428325	0.794639	0.560177
negative regulation of microglial cell activation	-0.130354	-3.53e-17	2.87e-15
epithelial cell differentiation involved in mammary gland alveolus development	-0.000656149	1.16e-14	-0.0120464
animal organ morphogenesis	-0.439149	0.245478	-0.904065
protein unfolding	-8.3e-69	0.181445	1.97e-59
apolipoprotein A-I-mediated signaling pathway	-0.000563978	-0.0512271	1.06e-06
spermine biosynthetic process	-0.000248602	0.000673033	0.305246
response to toxic substance	1.82e-06	-0.00416117	-0.0116076
somatic stem cell population maintenance	0.00867104	0.028643	-2.14e-05
endoplasmic reticulum tubular network membrane organization	-0.258195	-0.00445103	0.00105273
heterophilic cell-cell adhesion via plasma membrane cell adhesion molecules	-0.00382012	0.000866509	0.750099
negative regulation of cardiac muscle hypertrophy	9.96e-06	-0.00245885	-0.0402454
negative regulation of muscle hyperplasia	-0.40377	0.937309	0.445547
orbitofrontal cortex development	-0.310103	-7.13e-05	5.84e-05
response to fungus	-1.8e-14	3.87e-09	0.0021082
positive regulation of NF-kappaB transcription factor activity	0.70312	-0.742375	-0.900003
regulation of ATF6-mediated unfolded protein response	-1.22e-43	3.06e-05	1.06e-25
nucleoside diphosphate catabolic process	0.111484	0.610156	-0.0504973
mitochondrial proton-transporting ATP synthase complex assembly	-0.0034795	0.236822	0.047731
mitotic nuclear division	5.07e-07	0.160043	-1.77e-09
lymphatic endothelial cell differentiation	-0.101419	0.000413159	-0.284437
positive regulation of protein ubiquitination	-0.0433096	-0.0540213	0.000549241
glutamine transport	-6.01e-11	-0.0362345	9.03e-16
scaRNA localization to Cajal body	-1.76e-07	-0.436593	9.61e-09
olfactory bulb interneuron differentiation	-0.853527	0.306445	-0.551532
intracellular pH elevation	-6.03e-76	0.0586807	7.38e-63
negative regulation of megakaryocyte differentiation	-0.00214379	0.366247	0.0194034
negative regulation of dopamine secretion	-0.0440898	-0.279949	0.00503292
regulation of sister chromatid segregation	0.656387	-0.393795	0.83381
glucuronoside catabolic process	0.139253	-0.107373	-0.815768
inositol biosynthetic process	-0.0695923	0.268682	0.343567
peptidyl-proline hydroxylation	-0.132307	0.586788	0.28469
Golgi to vacuole transport	-0.293208	2.22e-05	-0.0286409
poly-N-acetyllactosamine biosynthetic process	-0.0548711	0.065017	0.624713
activation of MAPKK activity	-0.0213931	3.49e-06	-0.207904
negative regulation of alpha-beta T cell differentiation	4.58e-08	-0.0403229	-0.000129243
mitochondrial DNA metabolic process	-0.605826	-0.911552	0.553251
cellular response to ammonium ion	-0.959166	0.189471	-0.343674
positive regulation of lactation	-3.93e-24	1.3e-18	0.000998158
hormone catabolic process	-0.00327771	0.323166	0.0318522
anatomical structure development	0	0	0
regulation of cellular component organization	0	0	0
toll-like receptor 4 signaling pathway	-0.00255762	2.53e-22	-1.01e-05
protein insertion into ER membrane	-0.14069	-0.783733	0.0968726
negative regulation of cellular protein localization	-6.7e-33	0.00164179	6.68e-21
interleukin-35-mediated signaling pathway	-8.17e-32	3.53e-33	0.0145432
labyrinthine layer morphogenesis	0.162863	0.078607	-0.00668954
axon development	-0.00483414	0.394149	0.0332715
regulation of T-helper 1 cell differentiation	-0.0156991	0.0116206	0.643908
adenohypophysis development	-0.0934536	0.135089	0.605187
electron transport coupled proton transport	2.7e-50	-4.92e-10	-2.17e-23
mitochondrial tRNA processing	0.903689	-0.678152	0.844445
negative regulation of macrophage migration	-0.375945	0.865192	0.457273
positive regulation of lymphocyte migration	0.477794	-5.35e-18	4.3e-09
nitric oxide transport	-1.24e-33	-1.03e-23	5.04e-85
body fluid secretion	-0.547303	-0.0264458	0.0226009
metanephric S-shaped body morphogenesis	0.795625	0.214063	-0.230285
negative regulation of T cell proliferation	0.945431	0.517067	-0.57555
post-embryonic camera-type eye development	0.170041	0.0281632	-0.00252466
positive regulation of cardiac muscle cell differentiation	0.0421538	0.0127632	-9.82e-05
positive regulation of RNA polymerase II transcriptional preinitiation complex assembly	-0.374274	-0.0117832	0.00527336
negative regulation of histone acetylation	0.702667	-0.017313	0.151873
amino acid transmembrane transport	-9.97e-07	-0.0443586	2.17e-10
2-oxoglutarate metabolic process	0.705407	0.386056	-0.302382
quaternary ammonium group transport	0.498157	-0.416375	-0.960377
chromosome segregation	0.63134	-0.00901572	0.130481
regulation of RNA splicing	-0.975874	0.309085	-0.457273
protein glycosylation in Golgi	-0.428729	0.000387804	-0.0551971
fatty-acyl-CoA transport	-0.704949	0.678703	0.953571
macrophage derived foam cell differentiation	-3.37e-16	1.73e-41	-0.0266651
positive regulation of programmed necrotic cell death	-0.00829582	0.11929	0.1565
mitochondrial electron transport, cytochrome c to oxygen	1.18e-132	-5.09e-23	-3.62e-62
sphinganine biosynthetic process	-5.2e-10	0.00765369	4.23e-05
induction of positive chemotaxis	0.122575	-0.0912184	-0.812236
glutamate secretion	-0.543905	-0.0144852	0.0140306
pyruvate biosynthetic process	-1.29e-15	0.0250797	6.61e-10
regulation of transmembrane transporter activity	-7.17e-20	0.598238	8.66e-18
meiotic telomere clustering	0.0501977	0.718427	-0.0275538
thiamine transport	-0.266618	0.984497	0.280232
negative regulation of adherens junction organization	-0.680052	0.555809	-0.966953
regulation of heart rate by chemical signal	-1.35e-10	0.340848	2.11e-08
macrophage cytokine production	-0.284388	-1.14e-06	2e-06
cold acclimation	0.000775501	0.249101	-2.81e-05
regulation of sodium ion transmembrane transport	0.402223	-0.0230517	0.367026
superoxide anion generation	-0.0676323	-5.26e-05	1.09e-06
mesenchymal to epithelial transition involved in metanephros morphogenesis	0.19632	-0.28298	-0.647646
box C/D snoRNP assembly	-0.040057	0.945372	0.0487327
negative regulation of eosinophil activation	0.00155782	-0.562539	-0.00742707
cell surface receptor signaling pathway	0	0	0
modulation of excitatory postsynaptic potential	-0.138593	-0.737393	0.0864975
positive regulation of immunoglobulin mediated immune response	-0.259733	-0.0120013	0.00252814
negative regulation of homotypic cell-cell adhesion	-2.65e-05	0.000330384	0.158259
blood vessel endothelial cell fate specification	-0.743216	0.286348	-0.625818
vestibulocochlear nerve structural organization	-0.181814	0.0468715	-0.845304
podosome assembly	1.62e-07	-0.000516973	-0.0116625
aorta morphogenesis	-0.106211	0.00347356	-0.528949
regulation of neuron projection regeneration	-0.931008	0.000195698	-0.00603748
female sex determination	-0.246263	-0.662605	0.140456
establishment of mitotic spindle localization	0.00963495	-0.203691	-0.113089
mRNA destabilization	6.69e-17	0.00430023	-2.48e-25
response to cadmium ion	5.69e-07	-0.151127	-0.000124726
response to rapamycin	0.681926	0.00198142	-0.00587196
negative regulation of T cell cytokine production	2.05e-16	-0.0395567	-6.42e-11
cell migration involved in heart development	0.56109	0.32726	-0.187728
positive regulation of oxidative stress-induced cell death	-7.65e-06	0.0394288	0.00446341
multicellular organismal water homeostasis	0.940897	0.367495	-0.448423
regulation of tumor necrosis factor-mediated signaling pathway	-0.248585	0.000891128	-0.164873
positive regulation of glial cell-derived neurotrophic factor secretion	1.14e-16	-3.08e-10	-0.0007172
cardiac muscle tissue development	-0.220891	0.139717	0.933364
nucleosome mobilization	0.114755	0.126726	-0.00663135
morphogenesis of embryonic epithelium	-0.565561	-0.000229094	0.000760333
response to epinephrine	0.299113	-0.915832	-0.345807
cellular response to vascular endothelial growth factor stimulus	0.305067	0.083036	-0.0199072
osteoblast development	-0.352744	0.0221134	-0.410042
neural nucleus development	-7.84e-65	0.657151	1.48e-60
epithelial structure maintenance	0.146486	-0.397768	-0.430715
Golgi to endosome transport	0.493098	0.66213	-0.313708
phospholipid biosynthetic process	0.243613	0.0420686	-0.00705864
regulation of podosome assembly	-1e-05	-0.363529	4.61e-07
activation of GTPase activity	0.67578	-0.582952	0.995791
detoxification of copper ion	0.415649	-0.355993	-0.92
uterine wall breakdown	0.354419	0.770871	-0.256869
UMP salvage	-0.0101759	-0.531085	0.00262847
mitotic nuclear envelope reassembly	-0.431399	0.431663	0.859093
positive regulation of endoplasmic reticulum tubular network organization	-0.0177265	-0.49779	0.0043474
negative regulation of myelination	-0.000195392	0.0268431	0.0468714
regulation of smooth muscle cell differentiation	-0.0654142	0.0018578	-0.582205
metanephric nephron tubule development	0.344211	0	-0.873794
oligosaccharide metabolic process	0.0416433	-0.15163	-0.358986
regulation of neurotransmitter receptor transport, endosome to postsynaptic membrane	-0.612077	0.465677	-0.956247
glucose homeostasis	-2.5e-08	0.000938018	0.00291473
regulation of actin binding	0.027509	0.000334475	-9.66e-07
lymphocyte migration	8.05e-22	-0.000385442	-1.38e-11
leukotriene B4 catabolic process	-0.243	0.0349686	-0.650914
estrogen metabolic process	0.480585	0.41622	-0.189193
positive regulation of microtubule nucleation	-0.000496025	-0.576363	0.000115061
regulation of rhodopsin gene expression	0.0626719	0.865192	0
protein polymerization	-0.275927	-0.0620394	0.0127065
membrane depolarization	-0.294528	0.677261	0.473693
stem cell fate specification	-0.948314	0.0412584	-0.136893
cholesterol biosynthetic process via lathosterol	-0.000540256	0.0826426	0.0366245
regulation of kidney size	0.826235	0.322233	-0.33268
oocyte differentiation	0.0104836	0.164045	-0.000344077
nucleobase-containing small molecule catabolic process	-3.28e-06	0.0278436	0.00358746
cellular response to oxidised low-density lipoprotein particle stimulus	-0.40002	0.249193	-0.962782
cytoplasmic translation	0.375945	-0.174883	0.873794
regulation of defense response to virus by virus	-0.884159	0.000296842	-0.00914571
inner medullary collecting duct development	0.33727	1.55e-05	-2.34e-05
lung cell differentiation	0.203632	-0.34007	-0.597894
positive regulation of myoblast differentiation	0.309702	-0.74058	-0.453697
neurotransmitter receptor metabolic process	-0.868357	-0.164442	0.222432
antigen processing and presentation	-0.336779	-0.429657	0.121921
cell differentiation involved in salivary gland development	-0.910523	0.893159	0.993107
regulation of production of miRNAs involved in gene silencing by miRNA	-0.366419	0.524779	0.684369
protein import into peroxisome matrix	0.651594	0.782051	-0.512339
paraxial mesoderm development	-0.0034541	0.378415	0.0269896
negative regulation of fat cell differentiation	1.7e-11	-0.0622737	-1.85e-07
B cell differentiation	-4.75e-14	-0.00427404	8.02e-22
coenzyme A biosynthetic process	-0.027745	0.0549568	0.477874
regulation of DNA strand elongation	0.0452439	0.0971018	-0.00122048
planar cell polarity pathway involved in axis elongation	-0.154919	-0.945174	0.146016
cyclic purine nucleotide metabolic process	-0.955816	0.417786	-0.57459
regulation of integrin activation	-1.43e-06	-6.83e-07	1.53e-17
regulation of T cell receptor signaling pathway	-0.00229751	-3.07e-10	6.74e-15
positive regulation of vasculogenesis	-0.00134938	-0.623723	0.000413859
high-density lipoprotein particle clearance	0	0	0
spermine catabolic process	-0.000110018	2.49e-06	0.816917
negative regulation of locomotion involved in locomotory behavior	-0.00861313	4.86e-05	-0.617644
maintenance of protein localization in endoplasmic reticulum	-2.95e-08	0.436833	1.11e-06
phospholipid homeostasis	0.592884	0.29243	-0.184489
response to type III interferon	0.284627	-0.251919	-0.854478
optic nerve development	2.82e-07	-0.000611786	-0.0140873
ammonium transport	0.0775924	-0.0285086	-0.940932
leukocyte activation involved in immune response	-0.0786051	-0.0287426	0.000685359
tooth eruption	-0.995517	0.254181	-0.389137
morphogenesis of an epithelial sheet	0.767565	0.88203	-0.686199
heme metabolic process	-0.928968	-9.64e-07	0.000138107
negative regulation of vascular associated smooth muscle cell apoptotic process	-0.186598	0.161168	0.813219
negative regulation of inner ear auditory receptor cell differentiation	-0.0318263	1.19e-05	-0.224617
positive regulation of integrin activation by cell surface receptor linked signal transduction	0	0	0
regulation of presynaptic membrane potential	-0.40878	0.0361946	-0.436379
cellular response to morphine	-0.0379424	1.33e-08	-0.0229344
protein desumoylation	0.2248	-0.330442	-0.648191
ruffle assembly	-0.0518115	0.00715778	-0.898052
peptidyl-arginine N-methylation	0.504626	0.302665	-0.149612
inositol phosphate biosynthetic process	0.00900826	-0.142665	-0.144537
negative regulation of Arp2/3 complex-mediated actin nucleation	0.00188435	-0.831851	-0.00372165
toll-like receptor 2 signaling pathway	-0.140193	5.39e-06	-0.0450218
iris morphogenesis	-0.00751506	5.02e-07	-0.2356
monocarboxylic acid metabolic process	-0.064379	0.508859	0.186755
negative regulation of inclusion body assembly	0.150377	-1.79e-06	0.0269003
cation transmembrane transport	3.72e-22	-0.000244931	-1.49e-11
G protein-coupled glutamate receptor signaling pathway	0.592884	0.0326517	0
pyrimidine nucleotide metabolic process	-0.48553	0.190637	-0.758414
regulation of chemotaxis	-0.0981524	0.631928	0.205699
positive regulation of metabolic process	0	0	0
spindle assembly involved in female meiosis	-0.010886	0.332416	0.0763627
negative regulation of neuron projection regeneration	-0.577347	0.49635	0.974457
inorganic cation transmembrane transport	5.2e-37	-2.03e-08	-1.46e-16
regulation of receptor signaling pathway via JAK-STAT	-0.00387442	1.73e-07	-0.259767
negative regulation of mitophagy	-0.408793	-0.0464004	0.0199212
N-terminal peptidyl-methionine acetylation	-0.134294	0.0155962	-0.716799
regulation of extrinsic apoptotic signaling pathway in absence of ligand	-3.55e-19	7.29e-11	0.000110286
dicarboxylic acid catabolic process	-1.56e-06	-0.380222	6.66e-08
negative regulation of cell-cell adhesion mediated by cadherin	0.292379	-0.0828355	0.77876
positive regulation of histone H3-K9 methylation	0.539408	0.661033	-0.348247
cellular response to corticotropin-releasing hormone stimulus	0.461192	-0.172607	0.756077
cleavage in ITS2 between 5.8S rRNA and LSU-rRNA of tricistronic rRNA transcript	0.0360814	0.746609	-0.0208424
pteridine-containing compound metabolic process	-0.000125113	0.130853	0.00850824
Leydig cell differentiation	0.220512	-0.998768	-0.227818
cellular response to sterol depletion	0.529108	0.705383	-0.364145
UDP-glucose metabolic process	-0.686689	-0.0376859	0.0480263
negative regulation of low-density lipoprotein particle receptor biosynthetic process	-0.000689675	0.0003776	0.521259
cytoskeletal anchoring at plasma membrane	-0.167657	-0.00119709	0.000132402
regulation of protein targeting to mitochondrion	-0.931646	-0.000748173	0.00811917
gliogenesis	0.225575	-0.0188223	0.554192
negative regulation of muscle contraction	-0.023824	0.394408	0.114242
artery morphogenesis	-1.77e-05	1.55e-05	0.345117
cellular response to cell-matrix adhesion	-0.881147	0.00559132	-0.0501333
polyamine catabolic process	0.0635601	0.0824207	-0.00164293
microtubule anchoring at centrosome	0.138683	-0.194493	-0.636361
inorganic cation import across plasma membrane	0.698731	0.73245	-0.521388
epidermal cell fate specification	0.412457	-0.231938	0.919483
immune response	0	0	0
negative regulation of chorionic trophoblast cell proliferation	-0.246513	-0.965819	0.24023
sulfur oxidation	0.00134755	-0.136814	-0.0425903
sebaceous gland development	0.00950759	-0.507643	-0.0402114
nuclear retention of pre-mRNA with aberrant 3'-ends at the site of transcription	-0.53339	-0.191025	0.107927
cytidine deamination	-0.235891	-0.10196	0.015908
xenobiotic detoxification by transmembrane export across the plasma membrane	0.190785	-0.000578822	0.184586
transition between fast and slow fiber	0.0652284	0.919285	-0.0582734
positive regulation of erythrocyte differentiation	-2.32e-17	2.86e-14	0.0101235
cellular response to peptide	-0.0007142	-0.00193852	1.27e-08
CD86 biosynthetic process	-0.0953355	-0.187452	0.00816066
positive regulation of adenylate cyclase-activating adrenergic receptor signaling pathway	0.682978	0.146599	-0.132113
cytokine metabolic process	-1.07e-05	1.62e-06	0.488458
ER-nucleus signaling pathway	-1.41e-36	1.43e-07	2.99e-17
regulation of actin filament-based process	-0.00222791	-1.76e-06	3.01e-11
regulation of protein import	-0.304047	-1.81e-11	9.29e-10
positive regulation of natural killer cell proliferation	1.06e-20	-0.00912863	-5.55e-13
hepatocyte differentiation	0.124011	-0.0243276	0.844495
post-Golgi vesicle-mediated transport	0.000895173	0.783562	-0.000498506
glial cell-derived neurotrophic factor receptor signaling pathway	0	0	0.107146
cellular response to transforming growth factor beta stimulus	0.00130597	-0.0231033	-0.149674
metanephric nephron development	-0.381631	0.0050975	-0.205197
regulation of cell cycle process	-7.17e-10	0.334654	9.38e-08
sterol homeostasis	-0.127286	0.261992	0.51577
vesicle budding from membrane	-7.23e-30	9.66e-28	0.00387615
sensory perception of temperature stimulus	0.57058	0.89455	-0.509498
G2/M transition of mitotic cell cycle	-0.246786	-0.718412	0.156992
iron-sulfur cluster assembly	0.977489	0.0489729	-0.127425
Sertoli cell development	9.15e-11	-0.0282168	-2.39e-06
chemical homeostasis within a tissue	-0.120005	0.546611	0.282963
platelet formation	-0.208685	0.550811	0.432287
positive regulation of striated muscle tissue development	-1.01e-14	0.00703144	2.47e-08
copper ion export	-0.871813	-0.737205	0.678839
phospholipase C-activating dopamine receptor signaling pathway	0.561133	-0.231989	0.736945
negative regulation of neuroinflammatory response	0.0140335	-0.0351395	-0.412809
interleukin-9-mediated signaling pathway	-1.19e-23	9e-09	3.63e-08
platelet-derived growth factor receptor signaling pathway	-1.34e-08	2.19e-10	0.43976
phosphatidylinositol-mediated signaling	0.00274445	-0.983102	-0.00333642
positive regulation of chemokine biosynthetic process	-0.366954	-0.880984	0.315982
positive regulation of cardioblast differentiation	0.106158	0.00685631	-0.000265191
protein localization to secretory granule	0.0988957	0	-0.631939
negative regulation of viral transcription	0.123607	0.631329	-0.0598442
arterial endothelial cell differentiation	-0.113872	0.000272606	-0.226653
positive regulation of dendritic cell chemotaxis	-8.04e-47	7.96e-06	5.11e-27
autonomic nervous system development	0.821903	0.611564	-0.543314
skeletal muscle satellite cell migration	-0.0358198	-2.54e-05	1.37e-07
termination of signal transduction	0.0180856	-0.000456283	0.737478
negative regulation of muscle cell apoptotic process	0.983832	0.0449784	-0.122617
establishment of skin barrier	-7.94e-06	0.932769	1.44e-05
cellular component assembly	0	0	0
regulation of cellular response to insulin stimulus	-0.154071	-0.495574	0.0545609
beta-alanine biosynthetic process	-0.0091031	0.0999868	0.186993
positive regulation of epinephrine secretion	0	0	0
glycerophospholipid metabolic process	-0.278472	0.252114	0.843564
establishment of Sertoli cell barrier	5.62e-15	-0.0014252	-1.34e-07
AMP metabolic process	-0.165818	-0.771808	0.112772
regulation of lipid transport	-2.22e-06	4.29e-05	0.120367
positive regulation of receptor internalization	-0.402971	-0.563366	0.206491
cardiac muscle cell action potential	0.284082	-0.866617	-0.353515
isotype switching	-0.000969834	0.213872	0.021118
cellular response to salt stress	-2.72e-11	0.175737	3.13e-08
lipid droplet formation	-0.00125945	0.125242	0.0441844
positive regulation of pri-miRNA transcription by RNA polymerase II	-4.39e-13	1.72e-08	0.00435596
positive regulation of skeletal muscle tissue growth	-0.000239355	-0.794011	0.000134589
negative regulation of cytokine secretion involved in immune response	-0.0249429	0.260791	0.175548
regulation of ATP biosynthetic process	8.58e-44	-3.96e-28	-1.06e-07
negative regulation of G1/S transition of mitotic cell cycle	-4.14e-09	0.522263	1.12e-07
negative regulation of triglyceride catabolic process	1.29e-15	-4.78e-11	-0.0039988
male sex differentiation	-7.9e-09	-0.00164052	6.53e-16
nuclear-transcribed mRNA catabolic process, exonucleolytic	-0.0014492	3.75e-05	0.996396
positive regulation of mitochondrial membrane permeability	2.44e-05	-0.0674263	-0.00563474
cellular response to antibiotic	0.00805923	-9.16e-05	0.716799
neutrophil activation	-9.31e-05	-0.461481	1.03e-05
protein localization	0	0	0
axon regeneration	-5.59e-08	-0.551292	6.45e-09
sensory perception of sour taste	-0.237158	0.449378	0.555345
innate immune response activating cell surface receptor signaling pathway	-0.0100471	0.707039	0.0244034
positive regulation of small GTPase mediated signal transduction	0.00435405	-0.00456373	-0.51343
sleep	-0.670047	0.469762	-0.896855
cell recognition	-6.12e-54	-0.0248966	2.23e-64
response to gamma radiation	-4.36e-25	-0.305299	5.13e-28
negative regulation of mRNA 3'-end processing	-0.0426637	0.841025	0.0650738
regulation of dopamine uptake involved in synaptic transmission	-3.71e-05	0.764885	0.000124664
positive regulation of protein localization to membrane	-1.62e-06	-0.00262924	2.36e-12
extracellular structure organization	-0.596367	0.0952242	-0.455447
positive regulation of cAMP-mediated signaling	0.495245	0.132835	-0.0696109
DNA modification	-0.249685	0.0883041	-0.871827
mitral valve formation	0.538642	0.0543065	-0.0385851
urea homeostasis	-0.0487227	0.685748	0.102155
response to interleukin-12	-0.314134	0.00367681	-0.223967
glucocorticoid biosynthetic process	0	0	0
calcium export from the mitochondrion	0.0901805	0.714158	-0.0514184
histone H3-R17 methylation	0.998924	0.602953	-0.691583
positive regulation of neuroinflammatory response	-0.154919	0.677261	0.27787
protein localization to endosome	-0.147789	-0.0589959	0.00421789
negative regulation of B cell receptor signaling pathway	0.00283695	-1.91e-06	0.496931
regulation of glucocorticoid metabolic process	-0.959829	0.568564	-0.701154
interleukin-1 beta secretion	-0.120933	0.935312	0.14254
regulation of oxidative phosphorylation uncoupler activity	0.0556022	-0.660705	-0.120571
regulation of cardiac muscle tissue development	-0.000416588	0.0665494	0.0372579
relaxation of cardiac muscle	-0.00291299	4.05e-05	-0.851607
negative regulation of anion channel activity	0.016472	0.978567	-0.0171497
thrombin-activated receptor signaling pathway	-0.000118978	-9.93e-05	1.48e-11
negative regulation of endoplasmic reticulum stress-induced neuron intrinsic apoptotic signaling pathway	-0.000309643	0.283579	0.00616193
acylglycerol metabolic process	-0.50609	0.401163	0.986419
negative regulation of chondrocyte differentiation	0.757498	0.695111	-0.547079
blastocyst hatching	0.83299	-0.0105334	0.0824841
positive regulation of T cell extravasation	-0.209695	0.235701	0.737896
ureter morphogenesis	4.21e-06	-0.0803578	-0.00135475
microtubule-based process	0.143751	-0.000161836	0.153644
snRNA export from nucleus	0.672999	-0.047824	0.276431
response to vitamin K	-0.285737	-0.135884	0.02886
cell migration involved in kidney development	-0.124316	0.141253	0.692029
histone H3-K4 monomethylation	-0.869291	0.00144469	-0.0238679
positive regulation of chromatin silencing	-0.172283	0.613006	0.336853
positive regulation of cholesterol transport	-4.19e-06	1.88e-05	0.200078
regulation of mismatch repair	0.152702	-0.38863	-0.450998
Sertoli cell proliferation	-0.0700392	3.91e-11	-0.0012064
positive regulation of mismatch repair	0.146678	-0.339154	-0.481742
membrane tubulation	-1.28e-05	-0.228741	1.85e-07
hindbrain development	0.176945	0.224846	-0.024261
cellular response to forskolin	-0.181814	0.0468715	-0.845304
kynurenic acid biosynthetic process	0.753819	0.685655	-0.537457
adherens junction organization	-0.000825319	0.105832	0.0388492
negative regulation of growth rate	-0.859754	0.00155971	-0.0257209
cell-cell junction organization	-0.116751	0.636489	0.235512
regulation of calcium-mediated signaling	-5.93e-08	0.118112	3.28e-05
negative regulation of interleukin-10 secretion	-0.134427	0.962382	0.150141
cellular response to cocaine	-0.00294252	0.974253	0.00366701
atrioventricular node development	-0.285313	0.00199768	-0.194831
protein O-linked mannosylation	-0.981142	-0.820266	0.844618
megakaryocyte development	-0.0636529	-0.190151	0.00475451
membrane lipid metabolic process	-0.000156643	0.0702751	0.0188306
tear secretion	0.66246	0	0.793792
tRNA pseudouridine synthesis	0.866544	0.20809	-0.261676
regulation of peptide hormone secretion	-0.349739	-0.358737	0.105453
positive regulation of tolerance induction	-0.603907	0.0676292	-0.379992
spindle organization	2.38e-05	-1.56e-09	0.670692
negative regulation of G protein-coupled receptor internalization	-0.000464302	0.70328	0.0015798
gap junction-mediated intercellular transport	0.0339371	-0.748356	-0.0649186
iron ion import across cell outer membrane	-0.0196477	0.76677	0.0381452
positive regulation of histone H3-K4 trimethylation	0.000163664	0.000175143	-5.16e-11
negative regulation of defense response to bacterium	0.6863	0.0378813	-0.0481494
positive regulation of transcription, DNA-templated	0	0	0
vascular endothelial growth factor production	-1.26e-16	2.66e-24	0.671331
positive regulation of 1-phosphatidylinositol-3-kinase activity	0.00414014	-0.0219279	-0.278682
leukocyte chemotaxis	0.218887	-0.244194	-0.744248
kidney morphogenesis	0.656221	-0.808238	-0.799403
regulation of cell growth	-0.00164772	3.05e-05	-0.945395
regulation of amyloid precursor protein biosynthetic process	-4.35e-05	0.0463279	0.0119451
mast cell cytokine production	0.136702	-0.0914491	-0.854478
T cell migration	1.1e-05	0.425712	-7.9e-07
mitotic sister chromatid cohesion, centromeric	0.178123	-0.000126398	0.112509
plasma lipoprotein particle remodeling	-0.293016	0.685655	0.466355
centrosome separation	-0.540277	-0.587715	0.30987
negative regulation of transcription elongation from RNA polymerase II promoter	-0.0120076	0.000257837	-0.762127
response to bacterium	-1.4e-61	7.48e-14	2.16e-26
positive regulation of aconitate hydratase activity	0.0142971	3.16e-05	-2.45e-08
spindle assembly involved in meiosis	-0.12132	0.717182	0.210872
negative regulation of telomere maintenance	-2.26e-06	-0.848656	1.55e-06
cap-dependent translational initiation	-0.00911943	-0.350993	0.0010448
negative regulation of RNA biosynthetic process	0	0	0
regulation of superoxide anion generation	-0.56261	-0.0359851	0.0304265
regulation of gene silencing by miRNA	-5.04e-20	0.299937	1.71e-16
regulation of platelet-derived growth factor receptor signaling pathway	0.0990344	0.56241	-0.0388633
DNA replication	-0.00997955	-0.78254	0.00598699
peptidyl-tyrosine sulfation	0.000662084	-0.0391539	-0.0739331
Arp2/3 complex-mediated actin nucleation	-0.0641822	-5.51e-06	1.31e-07
fatty acid elongation	-0.787698	-0.594966	0.503201
positive regulation of membrane protein ectodomain proteolysis	0.141729	0.563911	-0.0592387
regulation of actin filament length	-0.000196557	-0.0972957	8.26e-07
prostaglandin secretion	0.989723	0.139044	-0.255467
collagen-activated tyrosine kinase receptor signaling pathway	-0.0278333	0.0241	0.650647
regulation of heart rate	-0.0139722	0.66264	0.0365944
negative regulation of T cell apoptotic process	4.62e-21	-0.150934	-2.67e-16
positive regulation of melanin biosynthetic process	0.0209172	-0.180356	-0.208658
axon ensheathment	-0.014272	0.0282226	0.455346
outflow tract septum morphogenesis	-0.168685	0.0135167	-0.602266
regulation of skeletal muscle fiber development	-0.18289	-0.536895	0.0747935
interstrand cross-link repair	1.69e-23	-0.000112821	-4.91e-12
pigment granule transport	-0.384737	-0.494748	0.169001
negative regulation of mast cell activation	0.368426	0.351083	-0.110709
negative regulation of endothelial cell differentiation	-0.907019	0.416969	-0.615743
positive regulation of ligase activity	0.84881	-5.87e-05	0.00415226
determination of bilateral symmetry	0.0314745	0	0
fatty acid elongation, polyunsaturated fatty acid	-0.0266393	-0.591403	0.00953545
amyloid-beta clearance by cellular catabolic process	-0.374753	0.655676	0.592206
adrenergic receptor signaling pathway	0.638064	0.0296407	-0.0342907
positive regulation of myotube differentiation	-2.75e-09	0.728636	2.21e-08
valyl-tRNA aminoacylation	-0.198893	-0.670544	0.112016
negative regulation of mitochondrial membrane permeability	-0.000224286	0.000125901	0.470764
corneocyte development	-0.90042	2.98e-06	-0.00060725
negative regulation of leukocyte tethering or rolling	0.661462	0.181372	-0.147788
membrane repolarization	-3.5e-05	8.99e-07	0.731325
positive regulation of nephron tubule epithelial cell differentiation	-0.293016	0.197206	0.955438
response to interleukin-2	-2.1e-07	0.0856571	0.000140423
low-density lipoprotein particle clearance	-0.0132711	0.679894	0.0334691
formation of translation preinitiation complex	-0.0112601	0.0502854	0.312805
chemical homeostasis	0	0	0
regulation of feeding behavior	-0.00268572	0.0016263	0.573926
respiratory burst involved in defense response	0.808088	0.484713	-0.441034
acetyl-CoA biosynthetic process from acetate	0.278524	0.318961	-0.0679634
regulation of acyl-CoA biosynthetic process	-0.098519	0.0723596	0.793318
positive regulation of cellular response to drug	-0.0299061	0.620288	0.0779262
regulation of fibroblast apoptotic process	-0.00193648	-0.639348	0.000648503
proepicardium development	2.06e-06	0.444959	-1.46e-07
regulation of blood vessel endothelial cell migration	-0.179203	-0.00306501	0.000351184
granzyme-mediated apoptotic signaling pathway	0.00130775	0.0801293	-6.89e-06
mesenchymal cell proliferation	-7.22e-07	2.87e-08	0.506369
positive regulation of gene expression	0	0	0
transcription factor catabolic process	-0.118244	0.704027	0.211123
cell morphogenesis involved in differentiation	0.856133	-0.699647	0.908751
leading strand elongation	-0.000127608	0.0279004	0.0354207
glycosphingolipid biosynthetic process	-2.6e-08	0.000312178	0.00606062
negative regulation of calcium ion transmembrane transport via high voltage-gated calcium channel	0.493645	-0.119645	0.611124
protein localization to microtubule plus-end	0.831028	0.474488	-0.450922
mammary placode formation	-0.526843	0.0412584	-0.353515
erythropoietin-mediated signaling pathway	0.348324	-0.0637014	0.627407
mRNA modification	0.490968	0.322084	-0.152343
response to radiation	-1.07e-05	0.155655	0.0011205
positive regulation of endocytic recycling	2.84e-23	-2.88e-12	-7.33e-06
multicellular organismal homeostasis	-0.0437297	0.0710946	0.538458
response to interleukin-1	0.000774673	-0.0741452	-0.0505867
regulation of phospholipase activity	0.0516263	-0.719001	-0.100141
erythrocyte differentiation	-0.0252822	-0.824316	0.0176467
negative regulation of serine-type peptidase activity	0.0769889	-0.269755	-0.36622
platelet aggregation	-0.963608	-1.16e-07	4.62e-05
positive regulation of epithelial cell proliferation involved in lung morphogenesis	-5.03e-10	0.379094	4.81e-08
regulation of histone H3-K36 trimethylation	0.0184213	0.0132913	-2.62e-05
leukocyte mediated cytotoxicity	-0.000153095	0.332202	0.00275964
protein localization to chromosome	0.374598	-5.72e-05	0.028976
vocalization behavior	0	0.0811251	0.793792
positive regulation of mini excitatory postsynaptic potential	0.651678	0.717388	-0.47157
response to other organism	-3.42e-104	5.55e-35	4.6e-33
response to methionine	-0.831346	0.456653	-0.721873
negative regulation of PERK-mediated unfolded protein response	-0.00131883	0.155544	0.0370558
dUTP catabolic process	0.341619	-0.371593	-0.796524
glycine catabolic process	0.82228	0.0323343	-0.0645811
innate immune response-activating signal transduction	-3.66e-08	0.000443787	0.00585428
animal organ development	0	0	0
insulin catabolic process	-0.000182929	1.11e-11	-0.140142
methionyl-tRNA aminoacylation	0.275004	0.0343131	-0.00726905
prostate gland stromal morphogenesis	-0.944793	-4.65e-10	1.56e-06
intestine smooth muscle contraction	-0.239586	-0.269755	0.0457568
fatty acid beta-oxidation using acyl-CoA dehydrogenase	-0.556438	-0.358611	0.201498
vertebrate eye-specific patterning	3.07e-05	0.839317	-2.03e-05
cellular extravasation	2.06e-17	-0.672023	-8.7e-16
photoreceptor cell development	0.0334447	-0.875849	-0.0480741
glomerulus vasculature development	-0.29665	-0.982839	0.296177
nose morphogenesis	-0.232483	0.229145	0.793039
lipoxygenase pathway	-0.000178133	0.226025	0.00555635
release from viral latency	0.837842	0.0740389	-0.11888
positive regulation of T cell apoptotic process	1.74e-13	-0.000663425	-2.99e-06
regulation of cellular response to drug	-0.552925	0.376281	-0.929991
L-aspartate transmembrane transport	0.0477724	-0.728819	-0.0916444
plasma membrane tubulation	0.00636066	0.0734203	-5.14e-05
positive regulation of male gonad development	-0.523256	0.26758	-0.830748
blood vessel endothelial cell migration	-0.132187	-0.901857	0.11476
establishment or maintenance of epithelial cell apical/basal polarity	-0.327215	-0.050092	0.0141063
negative regulation of interleukin-6 secretion	-0.111656	-0.0071368	0.000303339
cellular response to purine-containing compound	-0.188966	0.734074	0.300141
negative regulation of glial cell differentiation	-0.0279522	0.000206819	-0.512628
cardiac muscle thin filament assembly	0.00491684	0.0382031	-1.38e-05
negative regulation of cellular senescence	-0.0879674	-0.00417333	0.000113994
positive regulation of phosphatidylinositol biosynthetic process	0.00343853	-0.0568162	-0.151352
monocyte chemotaxis	2.15e-19	-1.75e-10	-5.77e-05
regulation of proteasomal protein catabolic process	-1.38e-15	-0.380425	1.38e-17
gastric emptying	0.00650768	-0.448149	-0.0353326
uridine transport	0.0175417	-0.19703	-0.173932
negative regulation of type B pancreatic cell development	-0.847055	-0.0172953	0.0455659
ER to Golgi ceramide transport	-0.00658091	0.465482	0.0337822
establishment of synaptic specificity at neuromuscular junction	0.000320699	-0.571208	-0.0018413
carbohydrate transport	-0.00027395	-0.760188	0.000134903
regulation of mitochondrial mRNA stability	0.691737	-0.170142	0.514396
outflow tract morphogenesis	-0.876262	0.00026388	-0.00879889
regulation of dendritic cell differentiation	0.23803	0.472945	-0.0876134
interleukin-18-mediated signaling pathway	0.0312767	0.0533874	-0.000330334
ergosterol biosynthetic process	-0.228793	-0.710202	0.142038
limb bud formation	0.592884	-0.975486	-0.614647
cytoplasm to vacuole transport by the Cvt pathway	-0.090829	-0.396613	0.0208582
protein O-linked fucosylation	1.73e-05	-0.806654	-5.15e-05
hair cycle	0.757592	0	0.853372
positive regulation of defense response to virus by host	-1.18e-55	5.32e-65	0.0109732
skin epidermis development	-0.422082	0.0726247	-0.566295
interleukin-4 secretion	0.000960847	0.210006	-2.6e-05
asymmetric neuroblast division	0.0101806	-0.419107	-0.0551437
negative regulation of striated muscle contraction	0.460579	-0.371193	-0.962249
blood coagulation, intrinsic pathway	-0.191674	0.177731	0.793318
aggressive behavior	-0.389251	-0.552994	0.193844
cellular response to norepinephrine stimulus	-0.000529273	0.00398603	0.22019
regulation of mitochondrial ATP synthesis coupled proton transport	0.0226622	-0.163767	-0.235172
long-chain fatty-acyl-CoA biosynthetic process	-0.00439795	-0.330474	0.00039114
hyperosmotic response	3.62e-50	-1.56e-16	-4.36e-17
positive regulation of calcium ion transport	-0.125349	0.00812323	-0.615841
copper ion transport	-0.000379403	0.224754	0.00990728
positive regulation of hh target transcription factor activity	0.712558	-0.253152	0.613145
UDP-N-acetylglucosamine metabolic process	-0.0200634	-0.775794	0.0121591
cellular polysaccharide biosynthetic process	-0.254389	0.333716	0.697834
protein maturation	-8.51e-17	4.41e-13	0.00700195
glycophagy	0.00213804	0.542226	-0.000485718
axial mesoderm development	0.00355357	0.357885	-0.000355183
microtubule cytoskeleton organization involved in establishment of planar polarity	0.0134867	-0.00138424	-0.997137
regulation of phagocytosis	-2.97e-05	0.806919	8.53e-05
negative regulation of transposition, RNA-mediated	-0.192061	0.00182896	-0.278504
calcium-mediated signaling	-6.43e-06	1.45e-05	0.250532
farnesyl diphosphate biosynthetic process, mevalonate pathway	-0.0186674	0.816362	0.0322707
negative regulation of transcription regulatory region DNA binding	0.0415864	-0.0162718	-0.856102
intermediate filament organization	-0.00105073	-0.280801	5.16e-05
positive regulation of prostaglandin-E synthase activity	6.73e-11	-0.198211	-4.96e-08
operant conditioning	-0.02664	0.84904	0.041399
camera-type eye morphogenesis	0.893274	0.498639	-0.517949
pyrimidine-containing compound transmembrane transport	-0.955816	0.210178	-0.369245
regulation of isotype switching to IgG isotypes	-0.803734	-0.135475	0.167708
detection of mechanical stimulus involved in sensory perception	0.00594293	0.000118278	-1.73e-08
mitochondrial electron transport, NADH to ubiquinone	1.03e-150	-6.23e-22	-5.44e-76
meiosis I	0.594453	-0.0130105	0.172835
response to oleic acid	-0.125349	0.472493	0.334993
response to ischemia	-3.18e-11	-0.406239	7.41e-13
tRNA-type intron splice site recognition and cleavage	4.93e-10	-2.13e-05	-0.00374533
positive regulation of interleukin-13 secretion	6.79e-12	0.96701	-1.1e-11
cell junction maintenance	-0.670047	-0.96533	0.650647
positive regulation of germinal center formation	-0.00307979	6.99e-08	-0.237261
protein targeting to membrane	-0.214308	0.64924	0.380022
synaptic vesicle budding from presynaptic endocytic zone membrane	-8.11e-104	1e-200	-0.000390562
deoxyribonucleoside monophosphate catabolic process	0.579812	0.844596	-0.487354
negative regulation of biomineral tissue development	-0.0420732	4.99e-10	-0.00644149
pore formation in membrane of other organism	-0.000633875	0.000624615	0.443441
negative regulation of metalloendopeptidase activity	1.58e-16	-8.4e-10	-0.000531853
opioid receptor signaling pathway	0.753819	-0.631202	0.955438
toll-like receptor 9 signaling pathway	-0.00758925	8.51e-06	-0.451193
cytoplasm organization	-4.57e-05	-0.6405	1.23e-05
response to wounding	-9.49e-08	0.0176993	0.000550234
tryptophan catabolic process to kynurenine	-0.210326	0.0805739	-0.92517
3'-phosphoadenosine 5'-phosphosulfate metabolic process	0.31382	0.830385	-0.247982
regulation of the force of heart contraction by cardiac conduction	0.313588	0.0607265	-0.0155848
positive regulation of T cell mediated immune response to tumor cell	-1.64e-14	0.805884	1.62e-13
digestive system development	0.148006	0.643827	-0.0756001
tooth mineralization	-0.898631	0.986967	0.909949
calcium ion import across plasma membrane	-0.968768	0.23075	-0.383011
enzyme-directed rRNA pseudouridine synthesis	-0.500364	0.320991	-0.928021
regulation of vesicle targeting, to, from or within Golgi	-0.178027	0.475743	0.432462
regulation of telomerase RNA localization to Cajal body	-1.24e-21	-0.0190489	4.24e-29
response to food	-0.787374	0.551159	-0.851436
cellular response to metal ion	-1.07e-30	1.27e-13	1.09e-08
proteasome-mediated ubiquitin-dependent protein catabolic process	0.551561	-0.0321095	0.297283
negative regulation of hyaluronan biosynthetic process	-0.76492	-0.618803	0.501058
respiratory burst	0.0186604	-9.93e-05	0.521629
negative regulation of natural killer cell mediated cytotoxicity	5.29e-58	0.00325386	-7.1e-73
cerebellar Purkinje cell layer structural organization	-0.0258613	0.173324	0.245809
heart valve development	-0.389383	0.0212202	-0.3664
molybdopterin cofactor metabolic process	-0.686202	0.0220949	-0.179721
antigen processing and presentation of endogenous antigen	-0.757592	0.520074	-0.853372
water homeostasis	-0.935488	0.323188	-0.502104
isoleucine catabolic process	-9.41e-08	-0.103166	8.13e-11
cardiac septum morphogenesis	-0.126055	0.551359	0.291629
phytoalexin metabolic process	0.592884	-0.975486	-0.614647
apoptotic process involved in embryonic digit morphogenesis	-0.149382	4.39e-06	-0.0384682
positive regulation of clathrin-dependent endocytosis	-0.44782	0.00277592	-0.127013
cellular response to trichostatin A	-0.00208369	-9.07e-05	1.88e-09
positive regulation of ERK1 and ERK2 cascade	0.0250895	-0.652254	-0.062239
protein lipoylation	-0.0654971	-0.814123	0.0462058
hair cell differentiation	-0.350667	0.280589	0.920798
negative regulation of microtubule depolymerization	-0.079726	0.153911	0.520397
negative regulation of phospholipid biosynthetic process	0.0275216	-0.739166	-0.0550372
regulation of type B pancreatic cell proliferation	0.0626719	0	-0.288677
negative regulation of smooth muscle cell apoptotic process	0.23872	0.0701883	-0.0111737
carnitine shuttle	-0.4107	0.686662	0.61429
central nervous system projection neuron axonogenesis	1.51e-06	-0.00301527	-0.0129735
regulation of phosphatase activity	-0.000662667	-1.59e-05	3.23e-11
regulation of synapse organization	-3.48e-06	0.5671	3.52e-05
tryptophan transport	-0.0144528	0.0279822	0.459597
negative regulation of sequestering of triglyceride	-0.260495	-0.00763667	0.00170997
positive regulation of dermatome development	-0.188966	-0.799457	0.136894
protein transport into plasma membrane raft	-0.100039	0.030377	-0.979863
ornithine transport	-1.98e-07	-0.0348076	1.71e-11
basophil activation involved in immune response	-0.188966	0.350575	0.558679
regulation of actin nucleation	0.945027	-0.00698512	0.0474229
regulation of cilium beat frequency involved in ciliary motility	0.00726988	0.0484337	-3.4e-05
small molecule metabolic process	0	0	0
endomembrane system organization	-0.390369	0.0262355	-0.39913
regulation of chromosome segregation	-0.74873	-0.00358878	0.0114316
response to potassium ion	-0.499697	-0.771612	0.375785
endoplasmic reticulum tubular network organization	-0.0019892	-0.00509735	2.27e-07
trans-synaptic signaling by endocannabinoid	2.95e-08	-0.0661507	-4.78e-05
positive regulation of granulocyte macrophage colony-stimulating factor production	-0.0136097	0.193443	0.149114
meiotic DNA double-strand break formation	-0.624241	0.756044	0.805293
negative regulation of endothelial cell apoptotic process	0.0207105	1.18e-06	-2.34e-09
positive regulation of dopaminergic neuron differentiation	0.00608735	-0.199924	-0.0839053
response to antineoplastic agent	0.0774406	-0.194806	-0.450658
regulation of bicellular tight junction assembly	0.296957	-0.411739	-0.686409
protein destabilization	-2.69e-06	0.174836	0.000326875
cytoplasmic sequestering of NF-kappaB	-0.289792	-0.000478471	0.000217524
arachidonic acid secretion	0.0463763	-0.93601	-0.0572144
L-kynurenine catabolic process	-0.409278	0.256121	-0.960008
purine nucleotide transport	0.00334012	-0.000863784	-0.719483
proline biosynthetic process	0.557998	-0.930448	-0.609442
cell surface pattern recognition receptor signaling pathway	-0.0248873	0.0510217	0.467229
negative regulation of macrophage colony-stimulating factor signaling pathway	0.224269	0.0150804	-0.00232823
regulation of L-arginine import	-0.392224	0.126702	-0.750601
L-alanine metabolic process	-0.752346	-0.82502	0.631961
regulation of respiratory gaseous exchange by nervous system process	-0.0295677	-0.347845	0.00427057
neuron projection fasciculation	-0.346522	0.260445	0.942486
positive regulation of extracellular matrix constituent secretion	2.6e-07	-0.0776075	-0.000188809
positive regulation of relaxation of cardiac muscle	0.66246	0.676508	-0.454912
sensory perception of sound	0.611915	-0.741036	-0.803602
cellular response to platelet-derived growth factor stimulus	-0.0407629	-0.618933	0.0166687
cytoplasmic actin-based contraction involved in cell motility	-0.19289	0.557986	0.402226
positive regulation of T-helper 2 cell differentiation	-0.0918432	0.00064405	-0.350936
melanocyte differentiation	-4.3e-11	0.917921	1.38e-10
norepinephrine-epinephrine-mediated vasodilation involved in regulation of systemic arterial blood pressure	0.825858	0.366542	-0.366449
response to methamphetamine hydrochloride	-4.74e-50	0.000123847	7.99e-32
cerebellum structural organization	-5.46e-50	0.000132483	7.68e-32
regulation of glucosylceramidase activity	-0.0011525	0.68267	0.00382929
NADH oxidation	0.554263	0.509834	-0.278504
oxidative single-stranded RNA demethylation	-0.810582	0.000758851	-0.0201558
motor behavior	-0.0544345	-0.863855	0.0428213
response to antipsychotic drug	-4.45e-13	-0.441151	1.16e-14
amine biosynthetic process	-0.863894	0.810043	-0.988984
sensory neuron axon guidance	-0.181814	0.0468715	-0.845304
placenta development	-3.88e-30	-0.0172396	6.41e-39
negative regulation of myotube differentiation	-3.42e-07	2.1e-07	0.280729
negative regulation of DNA catabolic process	-0.0219797	0.544125	0.0724948
positive regulation of interleukin-17 production	-0.712157	-0.44665	0.346195
molybdopterin cofactor biosynthetic process	-0.686202	0.0220949	-0.179721
dTDP biosynthetic process	-8.12e-08	3.68e-31	-0.000401771
vitamin transport	0.804942	-0.875849	-0.900861
peptide modification	0.615608	0.927558	-0.572879
mitral valve morphogenesis	-0.0320218	6.47e-07	-0.094885
regulation of endothelial cell proliferation	-1.15e-07	4.81e-06	0.0804618
negative regulation of I-kappaB kinase/NF-kappaB signaling	-0.00376924	3.57e-16	-0.000830277
acyl carnitine transmembrane transport	0.00300211	0.150677	-5.91e-05
response to osmotic stress	0.00335543	-0.0850793	-0.113833
positive regulation of base-excision repair	2.96e-106	-3.5e-62	-4.53e-19
positive regulation of high-density lipoprotein particle clearance	0.626459	-0.144405	0.528774
T cell selection	-0.0818643	0.229725	0.422861
ventral midline development	0.499181	0.590793	-0.282574
catecholamine biosynthetic process	-0.948314	0	0.189901
regulation of centriole replication	0.0622422	-0.793887	-0.101299
acetylcholine catabolic process	0.308067	0.0118406	-0.00352948
response to tumor cell	0.0106134	-0.838693	-0.0181319
negative regulation of protein localization to nucleus	-1.17e-06	0.0466011	0.00104831
cell dedifferentiation	-0.00377885	0.103415	0.106167
activation of MAPKKK activity	-0.210676	0.483481	0.483489
regulation of homophilic cell adhesion	-5.06e-07	1.05e-15	-0.251405
circulatory system development	0.821903	-0.63219	0.887053
negative regulation of protein ADP-ribosylation	0.407499	-0.230137	0.923518
regulation of RNA polymerase II transcriptional preinitiation complex assembly	-0.15333	-0.750811	0.0992939
negative regulation of glycoprotein metabolic process	-2.6e-14	0.0054874	6.89e-08
RNA surveillance	-0.0978471	-0.927845	0.0891495
branched-chain amino acid catabolic process	-0.339364	0.176569	-0.931607
motor neuron migration	-0.000697642	0.0163976	0.129398
negative regulation of extrinsic apoptotic signaling pathway via death domain receptors	-4.6e-08	1.89e-13	-0.837087
protein localization to Golgi apparatus	-0.185533	0.944811	0.210626
photoreceptor cell morphogenesis	-0.314549	-0.878446	0.268206
deoxyribonucleotide catabolic process	-0.0336973	-0.0172145	9.5e-05
skeletal muscle organ development	-0.174703	0.00496668	-0.424878
layer formation in cerebral cortex	0.384229	-0.701677	-0.571269
establishment of protein localization to telomere	0.0751565	-0.00373377	0.652121
positive regulation of interleukin-4-mediated signaling pathway	-0.00565694	5.51e-28	-2.03e-08
hematopoietic or lymphoid organ development	-0.624071	-0.0193864	0.0238184
regulation of necrotic cell death	1.25e-11	-1.08e-06	-0.00299037
regulation of phenotypic switching	-8.34e-07	2.78e-10	0.953762
chronic inflammatory response to antigenic stimulus	-0.33156	0.735209	0.484152
plasma membrane organization	-5.71e-11	0.000254195	0.000238267
positive regulation of rRNA processing	-0.448042	-0.000467247	0.000656645
nitrogen compound metabolic process	0	0	0
postsynaptic density assembly	0.354439	0.298222	-0.088545
interaction with symbiont via secreted substance	0.53696	0.555099	-0.290549
response to amine	-0.123986	0.235523	0.539229
positive regulation of aggrephagy	0.198655	3.06e-05	-9.2e-06
positive regulation of calcium ion transmembrane transport	0.909609	0.00359412	-0.0200655
purine deoxyribonucleoside metabolic process	-0.603795	0.00360307	-0.0888796
spinal cord oligodendrocyte cell fate specification	0.96588	0	0.293061
response to methotrexate	-0.0176826	-0.386615	0.00274049
response to vitamin	4.29e-15	-0.191995	-1.59e-11
chondrocyte hypertrophy	-0.700528	-0.79213	0.562398
regulation of body fluid levels	-1.26e-08	-0.343108	2.48e-10
floor plate development	-0.0487991	0.0681119	0.579061
negative regulation of vascular endothelial growth factor production	0.026908	-0.532336	-0.0880637
leukocyte tethering or rolling	-1.6e-14	-5.88e-15	1.56e-41
neuron fate commitment	-0.322958	-0.869665	0.271942
alanyl-tRNA aminoacylation	0.14876	0.604654	-0.0693331
lymphocyte migration into lymph node	-0.029471	-0.408403	0.00554496
nucleoside monophosphate phosphorylation	-0.172158	0.0156241	-0.622447
positive regulation of cell communication by chemical coupling	-0.968768	0.0681119	-0.177636
negative regulation of dendritic cell antigen processing and presentation	-6.71e-36	0.46822	5.35e-32
lysosomal transport	-0.000799851	-0.010884	1.61e-07
anion homeostasis	0.259846	-0.0132053	0.439231
positive regulation of centrosome duplication	0.00627658	-0.161795	-0.103231
chondroitin sulfate catabolic process	-0.00386283	0.0502414	0.174308
DNA replication-independent nucleosome assembly	0.586754	-0.0860514	0.441745
pattern specification process	-0.654359	0.254462	-0.670786
agmatine biosynthetic process	-0.774007	0.418913	-0.740277
fatty acid beta-oxidation using acyl-CoA oxidase	0.861322	0.439588	-0.447488
embryonic digestive tract morphogenesis	7.42e-06	-0.619783	-5.38e-05
peptide hormone processing	0.0341455	-0.354069	-0.16672
regulation of kinase activity	-0.0160726	0.464188	0.0694428
negative regulation of myoblast differentiation	-0.0995629	0.0337126	0.993064
proteolysis	0	0	0
RNA 5'-end processing	-0.000112391	-0.916191	0.000102153
regulation of mRNA stability involved in response to oxidative stress	-0.0814289	2.51e-08	-0.0117731
pentose-phosphate shunt	-0.00235751	-0.598945	0.000683417
L-serine transport	-2.34e-17	0.0137136	9.31e-11
cytokine secretion involved in immune response	-0.463315	0.515925	0.819003
regulation of sequestering of zinc ion	-0.278528	0.0616201	-0.724126
regulation of organ growth	-3.07e-06	-0.033581	5.19e-10
negative regulation of hydrogen peroxide biosynthetic process	-0.0152305	0.00228995	0.941793
positive regulation of cytokinesis	-0.290698	-0.202331	0.0444132
pyrimidine nucleobase catabolic process	-0.0290173	0.0620865	0.463521
cerebral cortex radially oriented cell migration	0.0759633	-0.551362	-0.19507
ATP synthesis coupled proton transport	2.05e-61	-1.03e-11	-9.85e-29
post-chaperonin tubulin folding pathway	-0.867622	0.490128	-0.718604
positive regulation of chromosome organization	-0.179019	0.70601	0.299588
response to corticosterone	-0.217175	6.66e-05	-0.0694428
cellular response to tetrahydrofolate	-0.897369	-0.921113	0.83963
embryonic skeletal joint morphogenesis	0.0559193	0	-0.555546
ATP generation from poly-ADP-D-ribose	-0.0153621	-0.128789	0.000396114
positive regulation of miRNA mediated inhibition of translation	-1.16e-18	0.000155923	6.07e-09
epithelial-mesenchymal cell signaling	0.872034	-0.419713	0.649368
muscle cell apoptotic process	-0.00330467	0.84527	0.00602557
regulation of histone H3-K9 methylation	5.45e-06	-0.960471	-8.91e-06
5-methylcytosine catabolic process	0.00600932	0.0896266	-6.41e-05
positive regulation of skeletal muscle cell differentiation	0.172202	-0.297011	-0.580663
negative regulation of fatty acid beta-oxidation	-0.515917	6.77e-05	-0.0169234
synaptic vesicle cycle	-0.163946	0.521085	0.37684
divalent inorganic cation transport	0.396582	-0.00303241	0.156187
fusion of sperm to egg plasma membrane involved in single fertilization	0	0	0
histone-serine phosphorylation	-0.424899	-0.623111	0.246136
positive regulation of response to endoplasmic reticulum stress	-0.000201522	0.0123809	0.0781721
positive regulation of cell-matrix adhesion	-0.000146741	-0.726045	6.15e-05
collagen biosynthetic process	0.0314745	0	0
proline catabolic process	-0.774925	0.486417	-0.804666
regulation of mitotic metaphase/anaphase transition	0.671262	-0.120054	0.445197
negative regulation of microtubule polymerization or depolymerization	-0.0405744	-0.984785	0.0421263
response to laminar fluid shear stress	7.81e-06	-0.00102556	-0.0562696
vesicle targeting	-0.0105572	-0.544422	0.00288059
frontal suture morphogenesis	0.572145	0.223031	-0.138127
anterior/posterior axis specification	-0.254389	0.703396	0.404502
intestinal epithelial structure maintenance	0.279111	-0.556873	-0.535349
unidimensional cell growth	-0.137842	0.151509	0.709959
substrate-dependent cell migration, cell extension	-0.0458255	0.0609739	0.586817
cholesterol esterification	-1.14e-06	-0.0751635	7.94e-10
positive regulation of lamellipodium morphogenesis	-0.0269288	0.00509198	0.95944
microtubule sliding	0.250968	-0.00940475	0.399309
negative regulation of epidermal growth factor-activated receptor activity	-0.886654	-0.956723	0.855823
positive regulation of viral transcription	-0.00147292	0.163012	0.0381821
positive regulation of Wnt-mediated midbrain dopaminergic neuron differentiation	0.00916234	-0.22125	-0.101446
histone H2A-K119 monoubiquitination	-0.120011	0.644792	0.237415
cytokinetic process	0.0492923	-0.00161793	0.646094
learning	-0.0175142	0.00794803	0.746472
ubiquitin-dependent glycoprotein ERAD pathway	-0.00279171	9.41e-11	-0.048074
regulation of double-strand break repair via nonhomologous end joining	-9.27e-28	1.66e-19	9.9e-05
megakaryocyte differentiation	-1.21e-05	0.27695	0.000492154
positive regulation of transcription from RNA polymerase II promoter involved in smooth muscle cell differentiation	-0.110435	0.206881	0.539618
regulation of immunoglobulin secretion	-2.46e-06	0.880148	5.97e-06
negative regulation of T-helper 17 cell lineage commitment	1.04e-09	-0.0586814	-4.73e-06
positive regulation of cell growth involved in cardiac muscle cell development	0.0793177	0.00651131	-0.000146432
muscle organ development	-0.165631	0.00253269	-0.352851
negative regulation of satellite cell differentiation	-0.0606262	0.0647938	0.65634
negative regulation of intracellular transport	-2.44e-16	1.47e-05	1.71e-06
positive regulation of growth hormone receptor signaling pathway	0.837455	0.0670726	-0.110926
positive regulation of exit from mitosis	0.0200817	-0.0285304	-0.531256
cerebellar cortex development	-9.86e-05	0.00660155	0.0763759
neurotransmitter receptor transport postsynaptic membrane to endosome	0.950985	-0.600653	0.735873
positive regulation of interleukin-2 production	0.000406872	-1.76e-05	-0.825551
regulation of myeloid leukocyte differentiation	-2.96e-11	2.89e-08	0.0195923
protein localization to site of double-strand break	0.354216	0.23075	-0.068186
apical constriction	0.104025	-0.193884	-0.539052
neuromuscular synaptic transmission	0.851493	0.0283066	-0.0641122
galactose catabolic process via UDP-galactose	-0.185954	0.198044	0.745301
negative regulation of exonuclease activity	0.0731523	-0.0491924	-0.786791
negative regulation of CD8-positive, alpha-beta T cell differentiation	-0.631533	-0.254016	0.180392
pre-B cell differentiation	0.409021	-0.721069	-0.587743
positive regulation of triglyceride catabolic process	-0.465896	0.101114	-0.597691
positive regulation of ERK1 and ERK2 cascade via TNFSF11-mediated signaling	0.229924	0.0237155	-0.00370702
regulation of mitochondrial membrane permeability	-1.52e-27	0.977915	1.09e-26
positive regulation of endothelial cell chemotaxis to fibroblast growth factor	-1.66e-05	0.837446	4.38e-05
cervix development	-0.633772	0.768644	0.805805
7-methylguanosine RNA capping	0.993592	0.0683351	-0.163487
mesenchymal stem cell maintenance involved in nephron morphogenesis	0.951745	0	0.136894
snRNA import into nucleus	-7.63e-08	-0.484791	5.62e-09
immune response-activating signal transduction	-2.79e-16	-0.801305	1.54e-16
smoothened signaling pathway involved in dorsal/ventral neural tube patterning	0.145911	0.0569146	-0.00397678
regulation of cell communication by electrical coupling involved in cardiac conduction	-0.000113195	0.608403	0.000639534
regulation of Rac protein signal transduction	0.551828	9.68e-06	-7.84e-05
tyrosine catabolic process	-0.0326956	0.0854849	0.425301
inorganic diphosphate transport	0.0217312	0.724791	-0.011441
regulation of cellular pH	-0.00115797	0.446566	0.00872225
negative regulation of intrinsic apoptotic signaling pathway in response to DNA damage by p53 class mediator	-2.15e-08	-0.942928	2.53e-08
regulation of NLRP3 inflammasome complex assembly	-1.6e-11	5.71e-32	-0.0211515
cellular response to heat	-2.75e-83	-0.0710957	1.05e-92
negative regulation of serotonin secretion	-0.0407739	0.82193	0.0650811
canonical Wnt signaling pathway involved in positive regulation of epithelial to mesenchymal transition	-0.353534	0.65143	0.568183
epinephrine metabolic process	-0.592918	-0.822572	0.485674
cellular lipid catabolic process	0.973167	0.103495	-0.203831
neuroligin clustering involved in postsynaptic membrane assembly	0.0577625	-0.622225	-0.134883
positive regulation of protein exit from endoplasmic reticulum	0.215132	-0.396606	-0.563922
regulation of JUN kinase activity	-0.945224	-0.0282496	0.0826994
regulation of macrophage migration inhibitory factor signaling pathway	-0.733554	3.23e-12	-7.02e-07
canonical Wnt signaling pathway involved in metanephric kidney development	8.44e-07	-0.069483	-0.000514909
branchiomeric skeletal muscle development	-0.942719	-0.53097	0.58436
phosphatidylinositol metabolic process	-0.000276943	0.0977221	0.0201353
nucleoside monophosphate biosynthetic process	-3.7e-06	-0.353399	1.4e-07
spontaneous neurotransmitter secretion	-0.441381	0.248911	-0.906184
regulation of synaptic activity	-0.00016591	0.071146	0.0193358
negative regulation of blood vessel remodeling	0.000192006	0.000512378	-2.7e-10
angiotensin maturation	-0.401799	0.484213	0.768477
positive regulation of natural killer cell degranulation	1.18e-78	0.22597	-5.15e-84
hindbrain tangential cell migration	-0.000591783	-0.630139	0.000176191
establishment of protein localization	0	0	0
positive regulation of T-helper 17 cell lineage commitment	0.0249106	-0.312601	-0.149218
insulin-like growth factor receptor signaling pathway	4.22e-15	-0.0141099	-4.43e-09
nitric oxide-cGMP-mediated signaling pathway	0.214308	0	0
chaperone cofactor-dependent protein refolding	-8.28e-24	-0.0025776	2.98e-34
regulation of receptor clustering	0.734098	-0.461473	0.821921
positive regulation of epidermis development	0.0475872	-0.388881	-0.194635
response to fatty acid	-1.31e-07	0.952656	2.54e-07
morphogenesis of a branching epithelium	-9.36e-18	-0.76528	3.87e-18
CUT catabolic process	-0.140766	-0.175102	0.0130641
establishment of protein localization to mitochondrion	-1.37e-06	-0.155078	5.23e-09
cellular aromatic compound metabolic process	0	0	0
hydrogen peroxide metabolic process	-3.91e-11	-7.66e-07	9.8e-25
quinolinate catabolic process	-0.559665	0.422089	-0.971722
sperm capacitation	-0.340303	0.117791	-0.803097
cardiac cell fate determination	0.975874	0.174883	-0.288677
renal water absorption	-0.921933	8.23e-07	-0.000261581
hematopoietic stem cell proliferation	0.221211	0.260004	-0.0392532
protein localization to nuclear pore	-0.969627	-0.00765295	0.0389472
chemokine	-0.0658107	-0.446345	0.0167782
peptidyl-lysine methylation	6.46e-10	0.418355	-2.04e-11
positive regulation of synapse maturation	0.66246	0.676508	-0.454912
positive regulation of protein phosphorylation	-4.69e-17	0.0506029	1.16e-11
ethanol oxidation	0.931751	0.186488	-0.276364
cellular response to Thyroglobulin triiodothyronine	0.652657	-0.764335	-0.82931
cohesin loading	4.74e-06	-0.864138	-1.19e-05
age-dependent response to oxidative stress	-1.81e-10	8.82e-11	0.175978
replicative cell aging	-0.000641998	-0.993847	0.000754546
regulation of cell communication by electrical coupling	-8.28e-06	0.745617	3.39e-05
retina development in camera-type eye	0.0292976	0.713724	-0.0152535
regulation of pro-B cell differentiation	-4.89e-05	-0.728286	2e-05
multivesicular body sorting pathway	-0.242199	-0.318124	0.0559831
negative regulation of phospholipase A2 activity	2.07e-06	-0.000335782	-0.0510848
embryonic digestive tract development	-0.116091	0.0122608	-0.722272
viral protein processing	-2.2e-07	0.466307	5.32e-06
response to xenobiotic stimulus	-0.00526437	9.62e-05	-0.829684
assembly of large subunit precursor of preribosome	7.22e-08	-0.000113454	-0.017659
positive regulation of lyase activity	-0.461374	0.159686	-0.731562
protein import into mitochondrial intermembrane space	-5.27e-28	0.396245	2.84e-24
negative regulation by host of viral transcription	2.66e-09	-0.109278	-3.38e-06
brain development	-0.0834565	-0.896569	0.0711746
atrial septum primum morphogenesis	0.537664	0.253113	-0.139952
regulation of mitotic recombination	0.233206	-0.0102967	0.437991
negative regulation of transforming growth factor beta production	-0.000400027	0.000775882	0.350749
Mullerian duct regression	-0.46014	-0.308484	0.13313
glyoxylate metabolic process	-0.260869	0.317476	0.727861
negative regulation of transmembrane receptor protein serine/threonine kinase signaling pathway	6.1e-10	-0.000200446	-0.00107395
regulation of macroautophagy	-8.11e-08	0.0805003	7.58e-05
response to manganese-induced endoplasmic reticulum stress	-8.78e-09	0.013898	0.000145588
DNA ligation	-4.06e-05	0.21997	0.00186258
circadian sleep/wake cycle process	0.0793727	-0.282128	-0.362279
positive regulation of transcription factor catabolic process	-0.724278	-0.865314	0.633724
protein targeting to lysosome	-9.01e-06	-1.66e-12	2.01e-22
skin development	-0.000885811	-9.49e-05	4.3e-10
negative regulation of hippo signaling	-0.111468	0.0161071	-0.794136
negative regulation of dopamine receptor signaling pathway	-0.968768	-0.957536	0.936993
plasma membrane raft assembly	-0.00191351	0.205279	0.0361747
mRNA transcription by RNA polymerase II	-2.16e-06	0.00495333	0.0113288
positive regulation of phagocytosis	-1.24e-05	0.129258	0.00161439
mammary gland epithelial cell differentiation	-0.207989	0.00023677	-0.120262
positive regulation of triglyceride lipase activity	-0.831346	0.456653	-0.721873
positive regulation of protein autophosphorylation	-8.92e-07	-1.18e-06	1.4e-17
cellular macromolecule catabolic process	-0.214308	0.64924	0.380022
endocardial cushion morphogenesis	-0.0252909	0.110532	0.321645
articular cartilage development	0	0	0.254612
embryo implantation	-0.00186992	-0.302257	0.000118791
tyrosine phosphorylation of STAT protein	-0.0755107	0.121998	0.564767
neurotrophin TRK receptor signaling pathway	-1.83e-08	-0.157937	3.63e-11
cellular response to magnesium ion	-0.045245	0.603017	0.114646
positive regulation of timing of anagen	1.23e-06	-0.0695222	-0.000674886
negative regulation of transporter activity	-1.54e-07	-0.226305	1.13e-09
regulation of Golgi organization	5.42e-05	0.42794	-4.65e-06
paraxial mesoderm morphogenesis	0.00189699	-0.948084	-0.00260567
negative regulation of T-helper 2 cell cytokine production	2.04e-09	-0.0873847	-4.08e-06
positive regulation of NK T cell proliferation	9.49e-15	-0.0336203	-1.78e-09
negative regulation of translational initiation	0.0495684	-0.000236976	0.390176
cell projection organization	-5.96e-34	-1.22e-05	8.46e-53
positive regulation of mesoderm development	0.302059	0.11273	-0.0262535
regulation of lymphocyte migration	0.211671	-4.03e-11	0.000151622
isoquinoline alkaloid metabolic process	0.334809	-0.841175	-0.424878
cobalamin biosynthetic process	0.293084	-0.620335	-0.509641
positive regulation of receptor-mediated endocytosis	-9.8e-06	0.00752933	0.0200599
renal system process	-0.274533	-0.0931261	0.0186244
platelet alpha granule organization	0.627634	-0.725882	-0.832548
programmed necrotic cell death	-6.51e-13	0.285964	3.55e-10
negative regulation of Golgi to plasma membrane protein transport	0.0438759	0.719999	-0.0239366
positive regulation of ubiquitin-specific protease activity	-0.00316597	-0.180438	8.64e-05
sphingolipid metabolic process	-0.00107216	0.0465397	0.0872925
rRNA export from nucleus	0.000805829	0.35522	-6.22e-05
myoblast migration	0.0340121	-0.0423151	-0.585441
negative regulation of blood vessel endothelial cell migration	-0.676222	-0.33576	0.252973
developmental cell growth	-7.02e-28	-0.00778032	1.49e-37
synaptic vesicle docking	-0.000138529	0.339798	0.00245176
developmental growth	-2.11e-18	-0.81335	1.34e-18
lens fiber cell morphogenesis	-0.2129	-0.983416	0.213818
negative regulation of dendritic cell differentiation	0.119632	-0.96086	-0.134612
type B pancreatic cell development	0.380028	-0.460326	-0.761317
phenylalanyl-tRNA aminoacylation	-0.0107637	-0.766442	0.00617016
collateral sprouting	0.459264	-0.138092	0.690626
tRNA dihydrouridine synthesis	0.0598107	-0.91708	-0.0758312
cellular response to follicle-stimulating hormone stimulus	0.816807	-0.0314494	0.159425
histone H3-K4 demethylation, trimethyl-H3-K4-specific	-0.594953	0.000934456	-0.0463966
adenylate cyclase-inhibiting opioid receptor signaling pathway	-0.174703	0.0709192	-0.971722
regulation of epithelial to mesenchymal transition	-0.926975	0.909704	0.99673
centrosome duplication	-0.129122	0.430343	0.370329
wound healing	-0.000183912	0.284275	0.00408772
tRNA threonylcarbamoyladenosine metabolic process	0.0684058	-0.737205	-0.123439
negative regulation of chondrocyte development	0	0	0
positive regulation of Wnt signaling pathway, planar cell polarity pathway	0.449481	-0.96533	-0.476382
putrescine catabolic process	0.00547198	0.479701	-0.00105929
positive regulation of IRE1-mediated unfolded protein response	-0.0302979	0.0170684	0.747972
positive regulation of synaptic transmission, GABAergic	0.66246	0.676508	-0.454912
eye photoreceptor cell differentiation	0.163017	0.00275804	-0.000262344
establishment or maintenance of cell polarity regulating cell shape	-0.0672486	5.54e-05	-0.20719
axon guidance	-0.617973	-0.591403	0.368423
memory T cell activation	0.101182	0.0804592	-0.00324236
epithelial cell proliferation	-0.000471928	1.52e-05	0.87567
protein retention in ER lumen	-0.00524924	0.524724	0.0234002
neuroinflammatory response	-0.295633	0.404386	0.691595
chondroitin sulfate proteoglycan biosynthetic process	0.00304362	-0.511531	-0.0154866
Fc-epsilon receptor signaling pathway	-4.17e-23	-0.211536	9.73e-27
bundle of His cell to Purkinje myocyte communication	0.592884	0.29243	-0.184489
spinal cord motor neuron cell fate specification	-0.948314	0.569807	-0.712778
response to fluid shear stress	0.794449	0.0763784	-0.108779
regulation of transcription, DNA-templated	0	0	0
sulfation	0.250897	0.0363162	-0.00647889
regulation of meiotic nuclear division	-1.13e-05	0.26715	0.000495179
striated muscle tissue development	-0.370325	0.699562	0.555613
regulation of cellular extravasation	4.46e-05	-0.0075362	-0.0464772
phosphatidylserine biosynthetic process	0.026216	8.05e-05	-2.13e-07
negative regulation of protein oligomerization	2.1e-17	-0.000793277	-6.13e-09
regulation of inositol trisphosphate biosynthetic process	0.0709623	0.321033	-0.0112935
trigeminal nerve structural organization	-0.00780959	0.937886	0.0104105
ectodermal cell differentiation	-5.23e-16	-0.47828	1.52e-17
sulfur compound metabolic process	-0.0053308	0.839202	0.00956497
[truncated: 8,851 more rows]
